# Supplementary material for: Integrative Analysis of Gut Microbiota and Fecal Metabolites in Rats after Prednisone Treatment
Source: Microbiol Spectr. 2021 Nov 10;9(3):e00650-21. doi: 10.1128/Spectrum.00650-21 (PMC8579919; doi:10.1128/Spectrum.00650-21)
Supplement: SUPPLEMENTAL FILE 2 — Supplemental material. Download SPECTRUM00650-21_Supp_2_seq11.xls, XLS file, 0.6 MB [file spectrum00650-21_supp_2_seq11.xls]

OTUId	CON1	CON2	CON3	CON4	CON5	CON6	CON7	PRED1	PRED2	PRED3	PRED4	PRED5	PRED6	PRED7	OTUsize	Taxonomy	superkingdom	phylum	class	order	family	genus	species
OTU1	527	516	552	266	174	467	281	1050	466	1141	386	707	1385	787	8705	Bacteria{superkingdom}(100);Bacteroidetes{phylum}(100);Bacteroidia{class}(100);Bacteroidales{order}(100);Porphyromonadaceae{family}(100);{genus}(100);uncultured_bacterium{species}(92)	Bacteria	Bacteroidetes	Bacteroidia	Bacteroidales	Porphyromonadaceae		uncultured_bacterium
OTU2	11962	11338	883	5843	2213	1965	3961	12617	27985	13740	1065	11097	8847	12015	125531	Bacteria{superkingdom}(100);Firmicutes{phylum}(100);Bacilli{class}(100);Lactobacillales{order}(100);Lactobacillaceae{family}(100);Lactobacillus{genus}(100);Lactobacillus_animalis{species}(100)	Bacteria	Firmicutes	Bacilli	Lactobacillales	Lactobacillaceae	Lactobacillus	Lactobacillus_animalis
OTU3	226	635	148	32	477	1561	1655	235	23	270	328	623	25	745	6983	Bacteria{superkingdom}(100);Bacteroidetes{phylum}(100);Bacteroidia{class}(100);Bacteroidales{order}(100);Porphyromonadaceae{family}(100);{genus}(97);uncultured_bacterium{species}(82)	Bacteria	Bacteroidetes	Bacteroidia	Bacteroidales	Porphyromonadaceae		uncultured_bacterium
OTU4	387	10073	1441	8310	1667	841	1556	3753	4793	1102	3129	4230	81	1322	42685	Bacteria{superkingdom}(100);Firmicutes{phylum}(100);Bacilli{class}(100);Lactobacillales{order}(100);Lactobacillaceae{family}(100);Lactobacillus{genus}(100);Lactobacillus_intestinalis{species}(100)	Bacteria	Firmicutes	Bacilli	Lactobacillales	Lactobacillaceae	Lactobacillus	Lactobacillus_intestinalis
OTU5	1391	1617	557	542	783	1046	1179	2681	2163	1920	1530	3034	1433	3412	23288	Bacteria{superkingdom}(100);Bacteroidetes{phylum}(100);Bacteroidia{class}(100);Bacteroidales{order}(100);Porphyromonadaceae{family}(100);{genus}(100);Unassigned{species}(61)	Bacteria	Bacteroidetes	Bacteroidia	Bacteroidales	Porphyromonadaceae		Unassigned
OTU6	207	16	72	19	0	0	0	0	203	21	46	29	8	102	723	Bacteria{superkingdom}(100);Firmicutes{phylum}(100);Clostridia{class}(100);Clostridiales{order}(100);Ruminococcaceae{family}(92);Anaerobacterium{genus}(92);Unassigned{species}(79)	Bacteria	Firmicutes	Clostridia	Clostridiales	Ruminococcaceae	Anaerobacterium	Unassigned
OTU7	1361	198	3013	3939	2529	3546	133	542	1063	1135	4044	1146	1950	1011	25610	Bacteria{superkingdom}(100);Bacteroidetes{phylum}(100);Bacteroidia{class}(100);Bacteroidales{order}(100);Prevotellaceae{family}(100);Prevotella{genus}(100);uncultured_Bacteroidetes_bacterium{species}(90)	Bacteria	Bacteroidetes	Bacteroidia	Bacteroidales	Prevotellaceae	Prevotella	uncultured_Bacteroidetes_bacterium
OTU8	0	0	0	0	0	0	0	0	2	0	0	0	1	0	3	Bacteria{superkingdom}(100);Firmicutes{phylum}(100);Clostridia{class}(100);Clostridiales{order}(100);Lachnospiraceae{family}(100);Acetatifactor{genus}(100);uncultured_bacterium{species}(100)	Bacteria	Firmicutes	Clostridia	Clostridiales	Lachnospiraceae	Acetatifactor	uncultured_bacterium
OTU9	6	121	221	2	143	6	36	17	128	67	48	41	9	30	875	Bacteria{superkingdom}(100);Firmicutes{phylum}(100);Clostridia{class}(100);Clostridiales{order}(100);Ruminococcaceae{family}(100);Anaerobacterium{genus}(98);uncultured_rumen_bacterium{species}(86)	Bacteria	Firmicutes	Clostridia	Clostridiales	Ruminococcaceae	Anaerobacterium	uncultured_rumen_bacterium
OTU10	44	209	24	0	83	99	159	344	111	489	19	151	280	110	2122	Bacteria{superkingdom}(100);Bacteroidetes{phylum}(100);Bacteroidia{class}(100);Bacteroidales{order}(100);Porphyromonadaceae{family}(100);{genus}(94);uncultured_bacterium{species}(92)	Bacteria	Bacteroidetes	Bacteroidia	Bacteroidales	Porphyromonadaceae		uncultured_bacterium
OTU11	58	654	417	25	409	879	688	1398	962	1310	157	682	816	244	8699	Bacteria{superkingdom}(100);Bacteroidetes{phylum}(100);Bacteroidia{class}(100);Bacteroidales{order}(100);Porphyromonadaceae{family}(100);{genus}(86);Unassigned{species}(79)	Bacteria	Bacteroidetes	Bacteroidia	Bacteroidales	Porphyromonadaceae		Unassigned
OTU12	732	5587	2919	5656	1741	2111	1215	6707	16303	1707	2933	6950	453	8184	63198	Bacteria{superkingdom}(100);Firmicutes{phylum}(100);Bacilli{class}(100);Lactobacillales{order}(100);Lactobacillaceae{family}(100);Lactobacillus{genus}(100);Unassigned{species}(44)	Bacteria	Firmicutes	Bacilli	Lactobacillales	Lactobacillaceae	Lactobacillus	Unassigned
OTU13	6372	8005	6593	3061	1414	6600	7866	8750	1639	9421	4726	13985	8210	7839	94481	Bacteria{superkingdom}(100);Bacteroidetes{phylum}(100);Bacteroidia{class}(100);Bacteroidales{order}(100);Porphyromonadaceae{family}(100);{genus}(100);Unassigned{species}(62)	Bacteria	Bacteroidetes	Bacteroidia	Bacteroidales	Porphyromonadaceae		Unassigned
OTU14	44	9	75	10	257	114	27	179	54	227	341	47	112	13	1509	Bacteria{superkingdom}(100);Firmicutes{phylum}(100);Clostridia{class}(100);Clostridiales{order}(100);Ruminococcaceae{family}(100);Oscillibacter{genus}(99);uncultured_bacterium{species}(86)	Bacteria	Firmicutes	Clostridia	Clostridiales	Ruminococcaceae	Oscillibacter	uncultured_bacterium
OTU15	7966	4849	4706	3331	3251	6703	1379	6461	4332	6887	5734	7501	6347	14639	84086	Bacteria{superkingdom}(100);Bacteroidetes{phylum}(100);Bacteroidia{class}(100);Bacteroidales{order}(100);Bacteroidaceae{family}(100);Bacteroides{genus}(100);Bacteroides_sartorii{species}(100)	Bacteria	Bacteroidetes	Bacteroidia	Bacteroidales	Bacteroidaceae	Bacteroides	Bacteroides_sartorii
OTU16	339	1188	535	99	295	433	938	2435	1379	1449	381	2332	240	974	13017	Bacteria{superkingdom}(100);Bacteroidetes{phylum}(100);Bacteroidia{class}(100);Bacteroidales{order}(100);Porphyromonadaceae{family}(100);{genus}(98);uncultured_bacterium{species}(97)	Bacteria	Bacteroidetes	Bacteroidia	Bacteroidales	Porphyromonadaceae		uncultured_bacterium
OTU17	67	3119	148	56	28	16	685	2143	57	524	794	2087	31	1204	10959	Bacteria{superkingdom}(100);Firmicutes{phylum}(100);Clostridia{class}(100);Clostridiales{order}(100);Clostridiaceae_1{family}(100);Unassigned{genus}(69);Unassigned{species}(42)	Bacteria	Firmicutes	Clostridia	Clostridiales	Clostridiaceae_1	Unassigned	Unassigned
OTU18	3067	11756	3391	4810	2100	2504	7141	7255	15094	2583	5859	7551	1050	5890	80051	Bacteria{superkingdom}(100);Firmicutes{phylum}(100);Bacilli{class}(100);Lactobacillales{order}(100);Lactobacillaceae{family}(100);Lactobacillus{genus}(100);Lactobacillus_johnsonii_FI9785{species}(86)	Bacteria	Firmicutes	Bacilli	Lactobacillales	Lactobacillaceae	Lactobacillus	Lactobacillus_johnsonii_FI9785
OTU19	1202	1221	469	424	760	1006	354	1490	180	875	285	440	178	880	9764	Bacteria{superkingdom}(100);Bacteroidetes{phylum}(100);Bacteroidia{class}(100);Bacteroidales{order}(100);Porphyromonadaceae{family}(100);{genus}(100);Unassigned{species}(54)	Bacteria	Bacteroidetes	Bacteroidia	Bacteroidales	Porphyromonadaceae		Unassigned
OTU20	2252	2611	1209	308	1400	2819	2497	2928	1504	1335	473	1544	1036	796	22712	Bacteria{superkingdom}(100);Bacteroidetes{phylum}(100);Bacteroidia{class}(100);Bacteroidales{order}(100);Porphyromonadaceae{family}(100);{genus}(97);uncultured_bacterium{species}(96)	Bacteria	Bacteroidetes	Bacteroidia	Bacteroidales	Porphyromonadaceae		uncultured_bacterium
OTU21	27	771	1780	394	63	4	944	565	167	1745	17	147	13	174	6811	Bacteria{superkingdom}(100);Firmicutes{phylum}(100);Clostridia{class}(100);Clostridiales{order}(100);Ruminococcaceae{family}(100);Clostridium_IV{genus}(100);uncultured_Bacteroidetes_bacterium{species}(100)	Bacteria	Firmicutes	Clostridia	Clostridiales	Ruminococcaceae	Clostridium_IV	uncultured_Bacteroidetes_bacterium
OTU22	1	10	58	9	341	9	22	193	315	176	381	163	256	478	2412	Bacteria{superkingdom}(100);Firmicutes{phylum}(100);Clostridia{class}(100);Clostridiales{order}(100);Unassigned{family}(65);Unassigned{genus}(65);Unassigned{species}(56)	Bacteria	Firmicutes	Clostridia	Clostridiales	Unassigned	Unassigned	Unassigned
OTU23	1920	736	524	1195	220	31	226	654	855	502	723	2832	1368	316	12102	Bacteria{superkingdom}(100);Firmicutes{phylum}(100);Clostridia{class}(100);Clostridiales{order}(100);Ruminococcaceae{family}(100);Unassigned{genus}(69);Unassigned{species}(68)	Bacteria	Firmicutes	Clostridia	Clostridiales	Ruminococcaceae	Unassigned	Unassigned
OTU24	0	1	1	0	13	13	39	1	12	3	0	3	8	1	95	Bacteria{superkingdom}(100);Firmicutes{phylum}(100);Clostridia{class}(100);Clostridiales{order}(100);Ruminococcaceae{family}(100);{genus}(99);Clostridiaceae_bacterium_NML_061030{species}(98)	Bacteria	Firmicutes	Clostridia	Clostridiales	Ruminococcaceae		Clostridiaceae_bacterium_NML_061030
OTU25	837	495	206	171	729	122	563	109	733	508	185	1156	122	49	5985	Bacteria{superkingdom}(100);Firmicutes{phylum}(100);Clostridia{class}(100);Clostridiales{order}(100);Ruminococcaceae{family}(100);Flavonifractor{genus}(89);uncultured_Firmicutes_bacterium{species}(89)	Bacteria	Firmicutes	Clostridia	Clostridiales	Ruminococcaceae	Flavonifractor	uncultured_Firmicutes_bacterium
OTU26	624	588	271	642	528	917	799	2323	750	844	470	867	2754	635	13012	Bacteria{superkingdom}(100);Bacteroidetes{phylum}(100);Bacteroidia{class}(100);Bacteroidales{order}(100);Porphyromonadaceae{family}(100);{genus}(100);Unassigned{species}(71)	Bacteria	Bacteroidetes	Bacteroidia	Bacteroidales	Porphyromonadaceae		Unassigned
OTU27	271	807	721	309	269	303	1103	1876	579	1059	589	1465	4624	1098	15073	Bacteria{superkingdom}(100);Bacteroidetes{phylum}(100);Bacteroidia{class}(100);Bacteroidales{order}(100);Porphyromonadaceae{family}(100);{genus}(100);uncultured_bacterium{species}(93)	Bacteria	Bacteroidetes	Bacteroidia	Bacteroidales	Porphyromonadaceae		uncultured_bacterium
OTU28	711	899	641	212	1423	1570	1342	815	1590	932	1161	980	829	626	13731	Bacteria{superkingdom}(100);Firmicutes{phylum}(100);Clostridia{class}(100);Clostridiales{order}(100);Ruminococcaceae{family}(100);Unassigned{genus}(61);Unassigned{species}(57)	Bacteria	Firmicutes	Clostridia	Clostridiales	Ruminococcaceae	Unassigned	Unassigned
OTU29	405	8129	448	2378	389	853	2538	3669	1119	4593	3495	2761	457	3865	35099	Bacteria{superkingdom}(100);Firmicutes{phylum}(100);Clostridia{class}(100);Clostridiales{order}(100);Peptostreptococcaceae{family}(100);Romboutsia{genus}(100);Unassigned{species}(68)	Bacteria	Firmicutes	Clostridia	Clostridiales	Peptostreptococcaceae	Romboutsia	Unassigned
OTU30	256	867	816	1031	769	2536	668	289	1383	877	1102	696	918	1073	13281	Bacteria{superkingdom}(100);Bacteroidetes{phylum}(100);Bacteroidia{class}(100);Bacteroidales{order}(100);Porphyromonadaceae{family}(100);{genus}(86);Unassigned{species}(77)	Bacteria	Bacteroidetes	Bacteroidia	Bacteroidales	Porphyromonadaceae		Unassigned
OTU31	92	67	510	112	12	0	165	0	288	17	28	31	134	1	1457	Bacteria{superkingdom}(100);Firmicutes{phylum}(100);Clostridia{class}(100);Clostridiales{order}(100);Ruminococcaceae{family}(100);Ruminococcus{genus}(100);rumen_bacterium_NK2C32{species}(90)	Bacteria	Firmicutes	Clostridia	Clostridiales	Ruminococcaceae	Ruminococcus	rumen_bacterium_NK2C32
OTU32	1	4	0	1	1	1	0	2860	143	2025	2444	45	35	3970	11530	Bacteria{superkingdom}(100);Bacteroidetes{phylum}(100);Bacteroidia{class}(100);Bacteroidales{order}(100);Porphyromonadaceae{family}(100);{genus}(99);uncultured_bacterium{species}(96)	Bacteria	Bacteroidetes	Bacteroidia	Bacteroidales	Porphyromonadaceae		uncultured_bacterium
OTU33	72	104	49	19	87	10	134	196	176	139	89	134	201	117	1527	Bacteria{superkingdom}(100);Bacteroidetes{phylum}(100);Bacteroidia{class}(100);Bacteroidales{order}(100);Porphyromonadaceae{family}(100);{genus}(80);uncultured_bacterium{species}(80)	Bacteria	Bacteroidetes	Bacteroidia	Bacteroidales	Porphyromonadaceae		uncultured_bacterium
OTU34	1	36	7	11	30	60	36	30	13	11	43	78	45	73	474	Bacteria{superkingdom}(100);Actinobacteria{phylum}(100);Actinobacteria{class}(100);Coriobacteriales{order}(100);Coriobacteriaceae{family}(100);{genus}(100);uncultured_bacterium{species}(100)	Bacteria	Actinobacteria	Actinobacteria	Coriobacteriales	Coriobacteriaceae		uncultured_bacterium
OTU35	20	85	8	54	46	2725	1948	8	259	35	1413	1047	34	7	7689	Bacteria{superkingdom}(100);Firmicutes{phylum}(100);Clostridia{class}(100);Clostridiales{order}(100);Ruminococcaceae{family}(100);Clostridium_IV{genus}(100);Unassigned{species}(71)	Bacteria	Firmicutes	Clostridia	Clostridiales	Ruminococcaceae	Clostridium_IV	Unassigned
OTU36	47	311	639	79	27	335	131	484	352	289	90	49	180	173	3186	Bacteria{superkingdom}(100);Bacteroidetes{phylum}(100);Bacteroidia{class}(100);Bacteroidales{order}(100);Porphyromonadaceae{family}(100);{genus}(96);uncultured_bacterium{species}(90)	Bacteria	Bacteroidetes	Bacteroidia	Bacteroidales	Porphyromonadaceae		uncultured_bacterium
OTU37	657	3741	1845	375	1422	1792	3412	5862	6336	3505	1385	7616	6773	2729	47450	Bacteria{superkingdom}(100);Bacteroidetes{phylum}(100);Bacteroidia{class}(100);Bacteroidales{order}(100);Porphyromonadaceae{family}(97);{genus}(96);uncultured_bacterium{species}(94)	Bacteria	Bacteroidetes	Bacteroidia	Bacteroidales	Porphyromonadaceae		uncultured_bacterium
OTU38	180	426	238	152	62	137	158	483	255	517	188	330	1135	424	4685	Bacteria{superkingdom}(100);Bacteroidetes{phylum}(100);Bacteroidia{class}(100);Bacteroidales{order}(100);Porphyromonadaceae{family}(99);{genus}(98);uncultured_bacterium{species}(94)	Bacteria	Bacteroidetes	Bacteroidia	Bacteroidales	Porphyromonadaceae		uncultured_bacterium
OTU39	155	178	223	2	220	32	789	114	89	969	269	636	715	71	4462	Bacteria{superkingdom}(100);Firmicutes{phylum}(100);Clostridia{class}(100);Clostridiales{order}(100);Lachnospiraceae{family}(100);Eisenbergiella{genus}(100);uncultured_bacterium{species}(100)	Bacteria	Firmicutes	Clostridia	Clostridiales	Lachnospiraceae	Eisenbergiella	uncultured_bacterium
OTU40	812	221	730	2	1489	53	689	683	370	215	23	38	892	28	6245	Bacteria{superkingdom}(100);Firmicutes{phylum}(100);Clostridia{class}(100);Clostridiales{order}(100);Lachnospiraceae{family}(100);Unassigned{genus}(35);Unassigned{species}(35)	Bacteria	Firmicutes	Clostridia	Clostridiales	Lachnospiraceae	Unassigned	Unassigned
OTU41	0	2	1	0	0	0	0	4	0	46	0	0	32	629	714	Bacteria{superkingdom}(100);Proteobacteria{phylum}(100);Alphaproteobacteria{class}(100);Unassigned{order}(67);Unassigned{family}(67);Unassigned{genus}(67);Unassigned{species}(67)	Bacteria	Proteobacteria	Alphaproteobacteria	Unassigned	Unassigned	Unassigned	Unassigned
OTU42	106	169	170	53	150	309	230	65	68	45	246	62	86	58	1817	Bacteria{superkingdom}(100);Firmicutes{phylum}(100);Clostridia{class}(100);Clostridiales{order}(100);Lachnospiraceae{family}(100);Unassigned{genus}(31);Unassigned{species}(24)	Bacteria	Firmicutes	Clostridia	Clostridiales	Lachnospiraceae	Unassigned	Unassigned
OTU43	407	1401	1237	2046	2585	6279	2721	2416	1333	611	3682	1523	2498	3778	32517	Bacteria{superkingdom}(100);Bacteroidetes{phylum}(100);Bacteroidia{class}(100);Bacteroidales{order}(100);Porphyromonadaceae{family}(100);{genus}(96);uncultured_bacterium{species}(88)	Bacteria	Bacteroidetes	Bacteroidia	Bacteroidales	Porphyromonadaceae		uncultured_bacterium
OTU44	323	432	409	93	373	480	331	603	313	566	49	453	910	549	5884	Bacteria{superkingdom}(100);Bacteroidetes{phylum}(100);Bacteroidia{class}(99);Bacteroidales{order}(99);Porphyromonadaceae{family}(99);{genus}(95);Unassigned{species}(61)	Bacteria	Bacteroidetes	Bacteroidia	Bacteroidales	Porphyromonadaceae		Unassigned
OTU45	188	235	123	45	147	206	238	272	1259	114	311	447	27	402	4014	Bacteria{superkingdom}(100);Actinobacteria{phylum}(100);Actinobacteria{class}(100);Coriobacteriales{order}(100);Coriobacteriaceae{family}(100);Adlercreutzia{genus}(100);Adlercreutzia_equolifaciens{species}(100)	Bacteria	Actinobacteria	Actinobacteria	Coriobacteriales	Coriobacteriaceae	Adlercreutzia	Adlercreutzia_equolifaciens
OTU46	97	242	120	14	137	427	198	174	541	47	21	70	235	40	2363	Bacteria{superkingdom}(100);Bacteroidetes{phylum}(100);Bacteroidia{class}(100);Bacteroidales{order}(100);Porphyromonadaceae{family}(100);{genus}(96);uncultured_organism{species}(86)	Bacteria	Bacteroidetes	Bacteroidia	Bacteroidales	Porphyromonadaceae		uncultured_organism
OTU47	1	81	1	10	16	0	22	28	185	1	2	1	88	1	437	Bacteria{superkingdom}(100);Firmicutes{phylum}(100);Clostridia{class}(100);Clostridiales{order}(100);Lachnospiraceae{family}(100);Lachnospiracea_incertae_sedis{genus}(83);Unassigned{species}(68)	Bacteria	Firmicutes	Clostridia	Clostridiales	Lachnospiraceae	Lachnospiracea_incertae_sedis	Unassigned
OTU48	91	110	51	18	301	39	146	99	30	18	24	28	28	1	984	Bacteria{superkingdom}(100);Firmicutes{phylum}(100);Clostridia{class}(100);Clostridiales{order}(100);Ruminococcaceae{family}(100);Unassigned{genus}(69);Unassigned{species}(47)	Bacteria	Firmicutes	Clostridia	Clostridiales	Ruminococcaceae	Unassigned	Unassigned
OTU49	32	49	221	25	88	10	19	25	178	27	2	22	1	14	713	Bacteria{superkingdom}(100);Bacteroidetes{phylum}(100);Bacteroidia{class}(100);Bacteroidales{order}(100);Porphyromonadaceae{family}(100);{genus}(100);Unassigned{species}(51)	Bacteria	Bacteroidetes	Bacteroidia	Bacteroidales	Porphyromonadaceae		Unassigned
OTU50	255	397	245	95	2124	523	818	347	753	378	1934	323	261	273	8726	Bacteria{superkingdom}(100);Firmicutes{phylum}(100);Clostridia{class}(100);Clostridiales{order}(100);Lachnospiraceae{family}(100);Unassigned{genus}(31);Unassigned{species}(15)	Bacteria	Firmicutes	Clostridia	Clostridiales	Lachnospiraceae	Unassigned	Unassigned
OTU51	51	113	21	55	93	44	114	26	75	31	82	127	20	21	873	Bacteria{superkingdom}(100);Firmicutes{phylum}(100);Clostridia{class}(100);Clostridiales{order}(100);Ruminococcaceae{family}(100);Clostridium_IV{genus}(100);uncultured_bacterium{species}(97)	Bacteria	Firmicutes	Clostridia	Clostridiales	Ruminococcaceae	Clostridium_IV	uncultured_bacterium
OTU52	634	581	530	345	757	757	712	373	521	316	571	528	456	211	7292	Bacteria{superkingdom}(100);Firmicutes{phylum}(100);Clostridia{class}(100);Clostridiales{order}(100);Ruminococcaceae{family}(100);Unassigned{genus}(43);Unassigned{species}(37)	Bacteria	Firmicutes	Clostridia	Clostridiales	Ruminococcaceae	Unassigned	Unassigned
OTU53	663	1022	2750	254	1553	6625	6059	268	603	697	1381	459	442	318	23094	Bacteria{superkingdom}(100);Firmicutes{phylum}(100);Clostridia{class}(100);Clostridiales{order}(100);Lachnospiraceae{family}(100);Unassigned{genus}(49);Unassigned{species}(29)	Bacteria	Firmicutes	Clostridia	Clostridiales	Lachnospiraceae	Unassigned	Unassigned
OTU54	0	1	0	1	2	0	36	0	1	2	11	188	1	2	245	Bacteria{superkingdom}(100);Firmicutes{phylum}(100);Bacilli{class}(100);Lactobacillales{order}(100);Enterococcaceae{family}(100);Vagococcus{genus}(98);Vagococcus_lutrae{species}(96)	Bacteria	Firmicutes	Bacilli	Lactobacillales	Enterococcaceae	Vagococcus	Vagococcus_lutrae
OTU55	52	23	0	0	7	2	6	8	22	0	34	1	19	14	188	Bacteria{superkingdom}(100);Firmicutes{phylum}(100);Clostridia{class}(100);Clostridiales{order}(100);Ruminococcaceae{family}(97);{genus}(96);Unassigned{species}(27)	Bacteria	Firmicutes	Clostridia	Clostridiales	Ruminococcaceae		Unassigned
OTU56	0	16	0	0	3	0	11	35	25	15	0	36	11	15	167	Bacteria{superkingdom}(100);Firmicutes{phylum}(100);Clostridia{class}(98);Clostridiales{order}(88);{family}(88);{genus}(88);Unassigned{species}(49)	Bacteria	Firmicutes	Clostridia	Clostridiales			Unassigned
OTU57	276	86	76	322	128	32	256	99	263	309	275	278	146	249	2795	Bacteria{superkingdom}(100);Firmicutes{phylum}(100);Clostridia{class}(100);Clostridiales{order}(100);Ruminococcaceae{family}(91);Anaerobacterium{genus}(80);Unassigned{species}(55)	Bacteria	Firmicutes	Clostridia	Clostridiales	Ruminococcaceae	Anaerobacterium	Unassigned
OTU58	0	139	21	0	13	55	52	4	0	1	1	4	2	9	301	Bacteria{superkingdom}(100);Firmicutes{phylum}(100);Clostridia{class}(100);Clostridiales{order}(100);Lachnospiraceae{family}(100);{genus}(80);Unassigned{species}(34)	Bacteria	Firmicutes	Clostridia	Clostridiales	Lachnospiraceae		Unassigned
OTU59	2307	971	447	655	281	1390	712	1173	585	1132	311	641	54	192	10851	Bacteria{superkingdom}(100);Bacteroidetes{phylum}(100);Bacteroidia{class}(100);Bacteroidales{order}(100);Porphyromonadaceae{family}(100);Unassigned{genus}(35);Unassigned{species}(35)	Bacteria	Bacteroidetes	Bacteroidia	Bacteroidales	Porphyromonadaceae	Unassigned	Unassigned
OTU60	1226	259	49	5	13	4	313	187	37	16	71	67	143	115	2505	Bacteria{superkingdom}(100);Firmicutes{phylum}(100);Clostridia{class}(100);Clostridiales{order}(100);Unassigned{family}(72);Unassigned{genus}(69);Unassigned{species}(61)	Bacteria	Firmicutes	Clostridia	Clostridiales	Unassigned	Unassigned	Unassigned
OTU61	17	775	24	238	18	17	710	718	1109	186	41	2259	6	2226	8344	Bacteria{superkingdom}(100);Actinobacteria{phylum}(100);Actinobacteria{class}(100);Bifidobacteriales{order}(100);Bifidobacteriaceae{family}(100);Bifidobacterium{genus}(100);Bifidobacterium_animalis{species}(99)	Bacteria	Actinobacteria	Actinobacteria	Bifidobacteriales	Bifidobacteriaceae	Bifidobacterium	Bifidobacterium_animalis
OTU62	735	635	362	197	313	998	557	220	395	69	377	454	713	297	6322	Bacteria{superkingdom}(100);Firmicutes{phylum}(100);Clostridia{class}(100);Clostridiales{order}(100);Ruminococcaceae{family}(100);Anaerobacterium{genus}(100);Unassigned{species}(45)	Bacteria	Firmicutes	Clostridia	Clostridiales	Ruminococcaceae	Anaerobacterium	Unassigned
OTU63	1228	493	1468	438	302	0	452	2088	1024	1003	664	725	2023	646	12554	Bacteria{superkingdom}(100);Firmicutes{phylum}(100);Clostridia{class}(100);Clostridiales{order}(100);Ruminococcaceae{family}(99);{genus}(88);Unassigned{species}(33)	Bacteria	Firmicutes	Clostridia	Clostridiales	Ruminococcaceae		Unassigned
OTU64	2520	3343	1041	1819	462	2260	1572	4150	1487	4253	2143	3356	825	3913	33144	Bacteria{superkingdom}(100);Proteobacteria{phylum}(100);Betaproteobacteria{class}(100);Burkholderiales{order}(100);Sutterellaceae{family}(100);Parasutterella{genus}(100);uncultured_organism{species}(100)	Bacteria	Proteobacteria	Betaproteobacteria	Burkholderiales	Sutterellaceae	Parasutterella	uncultured_organism
OTU65	85	160	114	28	256	276	220	140	107	73	237	63	87	46	1892	Bacteria{superkingdom}(100);Firmicutes{phylum}(100);Clostridia{class}(100);Clostridiales{order}(100);Ruminococcaceae{family}(100);Clostridium_IV{genus}(100);Unassigned{species}(29)	Bacteria	Firmicutes	Clostridia	Clostridiales	Ruminococcaceae	Clostridium_IV	Unassigned
OTU66	378	257	787	947	67	62	1225	207	73	335	969	373	3042	50	8772	Bacteria{superkingdom}(100);Bacteroidetes{phylum}(100);Bacteroidia{class}(100);Bacteroidales{order}(100);Prevotellaceae{family}(100);Prevotella{genus}(96);Unassigned{species}(78)	Bacteria	Bacteroidetes	Bacteroidia	Bacteroidales	Prevotellaceae	Prevotella	Unassigned
OTU67	444	307	885	107	1282	461	583	258	345	358	265	94	438	116	5943	Bacteria{superkingdom}(100);Firmicutes{phylum}(100);Clostridia{class}(100);Clostridiales{order}(100);Ruminococcaceae{family}(100);Oscillibacter{genus}(100);Unassigned{species}(74)	Bacteria	Firmicutes	Clostridia	Clostridiales	Ruminococcaceae	Oscillibacter	Unassigned
OTU68	162	139	7	45	54	47	85	18	91	13	90	366	60	43	1220	Bacteria{superkingdom}(100);Firmicutes{phylum}(100);Clostridia{class}(100);Clostridiales{order}(100);Ruminococcaceae{family}(97);Unassigned{genus}(79);Unassigned{species}(32)	Bacteria	Firmicutes	Clostridia	Clostridiales	Ruminococcaceae	Unassigned	Unassigned
OTU69	589	1052	97	579	1108	0	320	3	23	348	1920	455	948	885	8327	Bacteria{superkingdom}(100);Firmicutes{phylum}(100);Clostridia{class}(100);Clostridiales{order}(100);Ruminococcaceae{family}(100);Ruminococcus{genus}(100);Unassigned{species}(68)	Bacteria	Firmicutes	Clostridia	Clostridiales	Ruminococcaceae	Ruminococcus	Unassigned
OTU70	968	40	244	29	66	574	123	117	37	1265	1070	69	73	1517	6192	Bacteria{superkingdom}(100);Firmicutes{phylum}(100);Clostridia{class}(100);Clostridiales{order}(100);Ruminococcaceae{family}(100);Ruminococcus{genus}(99);Ruminococcus_bromii{species}(88)	Bacteria	Firmicutes	Clostridia	Clostridiales	Ruminococcaceae	Ruminococcus	Ruminococcus_bromii
OTU71	39	22	51	21	138	161	70	49	170	51	189	22	175	27	1185	Bacteria{superkingdom}(100);Firmicutes{phylum}(100);Clostridia{class}(100);Clostridiales{order}(100);{family}(99);{genus}(99);Unassigned{species}(7)	Bacteria	Firmicutes	Clostridia	Clostridiales			Unassigned
OTU72	937	189	129	331	118	534	141	25	431	159	74	148	185	8151	11552	Bacteria{superkingdom}(100);Bacteroidetes{phylum}(100);Bacteroidia{class}(100);Bacteroidales{order}(100);Bacteroidaceae{family}(100);Bacteroides{genus}(100);Unassigned{species}(49)	Bacteria	Bacteroidetes	Bacteroidia	Bacteroidales	Bacteroidaceae	Bacteroides	Unassigned
OTU73	549	514	314	725	450	1115	640	259	353	466	367	585	402	1319	8058	Bacteria{superkingdom}(100);Bacteroidetes{phylum}(100);Bacteroidia{class}(100);Bacteroidales{order}(100);Porphyromonadaceae{family}(100);Parabacteroides{genus}(100);Unassigned{species}(75)	Bacteria	Bacteroidetes	Bacteroidia	Bacteroidales	Porphyromonadaceae	Parabacteroides	Unassigned
OTU74	612	558	475	75	779	1612	803	507	828	284	289	596	876	262	8556	Bacteria{superkingdom}(100);Firmicutes{phylum}(100);Clostridia{class}(100);Clostridiales{order}(100);Ruminococcaceae{family}(100);Oscillibacter{genus}(100);uncultured_bacterium{species}(100)	Bacteria	Firmicutes	Clostridia	Clostridiales	Ruminococcaceae	Oscillibacter	uncultured_bacterium
OTU75	786	138	72	49	112	1	112	291	14	1	24	47	132	0	1779	Bacteria{superkingdom}(100);Firmicutes{phylum}(100);{class}(100);{order}(100);{family}(100);{genus}(100);uncultured_rumen_bacterium{species}(85)	Bacteria	Firmicutes					uncultured_rumen_bacterium
OTU76	179	207	182	75	12	80	24	20	28	58	27	15	47	2858	3812	Bacteria{superkingdom}(100);Proteobacteria{phylum}(100);Gammaproteobacteria{class}(100);Enterobacteriales{order}(100);Enterobacteriaceae{family}(100);Escherichia/Shigella{genus}(100);Escherichia_coli_K-12{species}(100)	Bacteria	Proteobacteria	Gammaproteobacteria	Enterobacteriales	Enterobacteriaceae	Escherichia/Shigella	Escherichia_coli_K-12
OTU77	727	732	1072	478	645	1926	1405	963	652	1437	668	748	824	857	13134	Bacteria{superkingdom}(100);Bacteroidetes{phylum}(100);Bacteroidia{class}(100);Bacteroidales{order}(100);Porphyromonadaceae{family}(100);{genus}(91);uncultured_bacterium{species}(86)	Bacteria	Bacteroidetes	Bacteroidia	Bacteroidales	Porphyromonadaceae		uncultured_bacterium
OTU78	13	1481	14	105	50	1366	255	0	0	372	11	3	0	60	3730	Bacteria{superkingdom}(100);Firmicutes{phylum}(100);Clostridia{class}(100);Clostridiales{order}(100);Eubacteriaceae{family}(94);Eubacterium{genus}(94);Unassigned{species}(48)	Bacteria	Firmicutes	Clostridia	Clostridiales	Eubacteriaceae	Eubacterium	Unassigned
OTU79	66	56	50	13	51	60	44	20	26	27	46	20	17	102	598	Bacteria{superkingdom}(100);Firmicutes{phylum}(100);Clostridia{class}(100);Clostridiales{order}(100);Lachnospiraceae{family}(100);Unassigned{genus}(65);Unassigned{species}(43)	Bacteria	Firmicutes	Clostridia	Clostridiales	Lachnospiraceae	Unassigned	Unassigned
OTU80	3	22	6	1	13	22	11	1	18	2	3	3	6	1	112	Bacteria{superkingdom}(100);Firmicutes{phylum}(92);{class}(92);{order}(92);{family}(92);{genus}(92);Unassigned{species}(57)	Bacteria	Firmicutes					Unassigned
OTU81	742	1367	44	276	898	540	1079	287	694	154	270	567	598	211	7727	Bacteria{superkingdom}(100);Bacteroidetes{phylum}(100);Bacteroidia{class}(100);Bacteroidales{order}(100);Rikenellaceae{family}(100);Alistipes{genus}(100);uncultured_bacterium{species}(100)	Bacteria	Bacteroidetes	Bacteroidia	Bacteroidales	Rikenellaceae	Alistipes	uncultured_bacterium
OTU82	198	356	136	282	375	116	469	141	1000	136	257	549	289	184	4488	Bacteria{superkingdom}(100);Firmicutes{phylum}(100);Clostridia{class}(100);Clostridiales{order}(100);Ruminococcaceae{family}(99);Anaerobacterium{genus}(99);uncultured_bacterium{species}(92)	Bacteria	Firmicutes	Clostridia	Clostridiales	Ruminococcaceae	Anaerobacterium	uncultured_bacterium
OTU83	4119	2140	6080	3425	4764	4876	1120	452	379	573	1952	2980	6735	1572	41167	Bacteria{superkingdom}(100);Bacteroidetes{phylum}(100);Bacteroidia{class}(100);Bacteroidales{order}(100);Prevotellaceae{family}(100);Alloprevotella{genus}(100);Unassigned{species}(70)	Bacteria	Bacteroidetes	Bacteroidia	Bacteroidales	Prevotellaceae	Alloprevotella	Unassigned
OTU84	30	31	29	24	16	39	31	25	58	15	34	30	7	27	396	Bacteria{superkingdom}(100);Actinobacteria{phylum}(100);Actinobacteria{class}(100);Coriobacteriales{order}(100);Coriobacteriaceae{family}(100);{genus}(100);uncultured_bacterium{species}(97)	Bacteria	Actinobacteria	Actinobacteria	Coriobacteriales	Coriobacteriaceae		uncultured_bacterium
OTU85	61	110	214	14	280	213	55	21	153	54	130	92	134	33	1564	Bacteria{superkingdom}(100);Firmicutes{phylum}(100);Clostridia{class}(100);Clostridiales{order}(100);Lachnospiraceae{family}(100);Unassigned{genus}(49);Unassigned{species}(19)	Bacteria	Firmicutes	Clostridia	Clostridiales	Lachnospiraceae	Unassigned	Unassigned
OTU86	446	71	15	1419	5	147	31	13	0	63	1	25	3	15	2254	Bacteria{superkingdom}(100);Firmicutes{phylum}(100);Clostridia{class}(100);Clostridiales{order}(100);Lachnospiraceae{family}(100);Unassigned{genus}(73);Unassigned{species}(51)	Bacteria	Firmicutes	Clostridia	Clostridiales	Lachnospiraceae	Unassigned	Unassigned
OTU87	198	72	135	30	31	206	49	53	233	43	59	101	94	78	1382	Bacteria{superkingdom}(100);Bacteroidetes{phylum}(87);Bacteroidia{class}(87);Bacteroidales{order}(87);Bacteroidaceae{family}(87);Anaerorhabdus{genus}(87);Unassigned{species}(32)	Bacteria	Bacteroidetes	Bacteroidia	Bacteroidales	Bacteroidaceae	Anaerorhabdus	Unassigned
OTU88	9	180	2	1	2	58	114	139	54	17	34	266	0	20	896	Bacteria{superkingdom}(100);Firmicutes{phylum}(100);Clostridia{class}(100);Clostridiales{order}(100);Ruminococcaceae{family}(100);Unassigned{genus}(79);Unassigned{species}(39)	Bacteria	Firmicutes	Clostridia	Clostridiales	Ruminococcaceae	Unassigned	Unassigned
OTU89	1307	1659	715	156	1920	1800	2028	921	2946	585	50	2347	5597	404	22435	Bacteria{superkingdom}(100);Bacteroidetes{phylum}(100);Bacteroidia{class}(100);Bacteroidales{order}(100);Prevotellaceae{family}(100);Paraprevotella{genus}(100);uncultured_bacterium{species}(100)	Bacteria	Bacteroidetes	Bacteroidia	Bacteroidales	Prevotellaceae	Paraprevotella	uncultured_bacterium
OTU90	3	41	4	4	71	0	6	39	24	17	25	51	23	9	317	Bacteria{superkingdom}(100);Firmicutes{phylum}(100);{class}(92);{order}(92);{family}(92);{genus}(92);Unassigned{species}(47)	Bacteria	Firmicutes					Unassigned
OTU91	6203	4526	15618	17453	16522	21900	5716	2573	11106	9362	20426	7040	7640	13847	159932	Bacteria{superkingdom}(100);Bacteroidetes{phylum}(100);Bacteroidia{class}(100);Bacteroidales{order}(100);Prevotellaceae{family}(100);Prevotella{genus}(100);uncultured_Bacteroidetes_bacterium{species}(99)	Bacteria	Bacteroidetes	Bacteroidia	Bacteroidales	Prevotellaceae	Prevotella	uncultured_Bacteroidetes_bacterium
OTU92	25	52	18	121	17	0	67	1469	133	167	15	17	19	5	2125	Bacteria{superkingdom}(100);Firmicutes{phylum}(100);Clostridia{class}(100);Clostridiales{order}(100);Ruminococcaceae{family}(100);Ruminococcus{genus}(100);Unassigned{species}(78)	Bacteria	Firmicutes	Clostridia	Clostridiales	Ruminococcaceae	Ruminococcus	Unassigned
OTU93	1	0	1	1	8	2	4	1	0	1	7	8	6	3	43	Bacteria{superkingdom}(100);Firmicutes{phylum}(99);Clostridia{class}(99);Clostridiales{order}(99);Unassigned{family}(29);Unassigned{genus}(29);Unassigned{species}(29)	Bacteria	Firmicutes	Clostridia	Clostridiales	Unassigned	Unassigned	Unassigned
OTU94	253	685	259	102	60	300	467	171	63	273	107	389	28	103	3260	Bacteria{superkingdom}(100);Bacteroidetes{phylum}(100);Bacteroidia{class}(100);Bacteroidales{order}(100);Porphyromonadaceae{family}(100);Unassigned{genus}(54);Unassigned{species}(46)	Bacteria	Bacteroidetes	Bacteroidia	Bacteroidales	Porphyromonadaceae	Unassigned	Unassigned
OTU95	92	47	7	111	71	0	65	83	179	138	48	59	44	49	993	Bacteria{superkingdom}(100);Firmicutes{phylum}(100);Clostridia{class}(100);Clostridiales{order}(100);Ruminococcaceae{family}(99);Clostridium_IV{genus}(89);uncultured_Bacteroidetes_bacterium{species}(84)	Bacteria	Firmicutes	Clostridia	Clostridiales	Ruminococcaceae	Clostridium_IV	uncultured_Bacteroidetes_bacterium
OTU96	4	147	7	55	1	6	147	454	15	496	40	2049	1	609	4031	Bacteria{superkingdom}(100);Firmicutes{phylum}(100);Erysipelotrichia{class}(100);Erysipelotrichales{order}(100);Erysipelotrichaceae{family}(100);Allobaculum{genus}(100);uncultured_bacterium{species}(100)	Bacteria	Firmicutes	Erysipelotrichia	Erysipelotrichales	Erysipelotrichaceae	Allobaculum	uncultured_bacterium
OTU97	81	188	226	11	1062	1366	381	75	114	192	259	23	202	87	4267	Bacteria{superkingdom}(100);Firmicutes{phylum}(100);Clostridia{class}(100);Clostridiales{order}(100);Lachnospiraceae{family}(100);Eisenbergiella{genus}(94);uncultured_bacterium{species}(94)	Bacteria	Firmicutes	Clostridia	Clostridiales	Lachnospiraceae	Eisenbergiella	uncultured_bacterium
OTU98	1276	434	890	653	1670	1509	1068	268	241	614	2395	249	306	431	12004	Bacteria{superkingdom}(100);Firmicutes{phylum}(100);Negativicutes{class}(100);Selenomonadales{order}(100);Veillonellaceae{family}(100);Schwartzia{genus}(100);uncultured_Firmicutes_bacterium{species}(100)	Bacteria	Firmicutes	Negativicutes	Selenomonadales	Veillonellaceae	Schwartzia	uncultured_Firmicutes_bacterium
OTU99	44	36	286	15	92	550	223	41	147	33	323	22	38	94	1944	Bacteria{superkingdom}(100);Firmicutes{phylum}(100);Clostridia{class}(100);Clostridiales{order}(100);Lachnospiraceae{family}(100);{genus}(97);Clostridium_sp._ASF502{species}(93)	Bacteria	Firmicutes	Clostridia	Clostridiales	Lachnospiraceae		Clostridium_sp._ASF502
OTU100	227	558	335	185	172	176	803	215	199	87	454	362	136	175	4084	Bacteria{superkingdom}(100);Firmicutes{phylum}(100);Clostridia{class}(100);Clostridiales{order}(100);Lachnospiraceae{family}(100);Clostridium_XlVb{genus}(100);uncultured_organism{species}(98)	Bacteria	Firmicutes	Clostridia	Clostridiales	Lachnospiraceae	Clostridium_XlVb	uncultured_organism
OTU101	42	142	6	3	10	17	6	126	131	121	74	107	237	137	1159	Bacteria{superkingdom}(100);Bacteroidetes{phylum}(100);Bacteroidia{class}(100);Bacteroidales{order}(100);Porphyromonadaceae{family}(99);{genus}(99);Unassigned{species}(71)	Bacteria	Bacteroidetes	Bacteroidia	Bacteroidales	Porphyromonadaceae		Unassigned
OTU102	205	259	367	43	116	180	133	262	175	99	85	113	441	127	2605	Bacteria{superkingdom}(100);Bacteroidetes{phylum}(100);Bacteroidia{class}(100);Bacteroidales{order}(100);Porphyromonadaceae{family}(100);{genus}(96);uncultured_bacterium{species}(89)	Bacteria	Bacteroidetes	Bacteroidia	Bacteroidales	Porphyromonadaceae		uncultured_bacterium
OTU103	2932	947	3197	254	3680	3943	754	254	3220	1345	541	1735	1035	1767	25604	Bacteria{superkingdom}(100);Bacteroidetes{phylum}(100);Bacteroidia{class}(100);Bacteroidales{order}(100);Prevotellaceae{family}(100);Prevotella{genus}(99);Unassigned{species}(73)	Bacteria	Bacteroidetes	Bacteroidia	Bacteroidales	Prevotellaceae	Prevotella	Unassigned
OTU104	106	165	155	19	89	203	494	147	322	178	240	206	177	192	2693	Bacteria{superkingdom}(100);Firmicutes{phylum}(100);Clostridia{class}(100);Clostridiales{order}(100);Lachnospiraceae{family}(100);{genus}(82);Unassigned{species}(54)	Bacteria	Firmicutes	Clostridia	Clostridiales	Lachnospiraceae		Unassigned
OTU105	326	1270	649	12	250	457	988	1344	150	761	31	984	694	689	8605	Bacteria{superkingdom}(100);Bacteroidetes{phylum}(100);Bacteroidia{class}(100);Bacteroidales{order}(100);Porphyromonadaceae{family}(100);{genus}(89);uncultured_bacterium{species}(88)	Bacteria	Bacteroidetes	Bacteroidia	Bacteroidales	Porphyromonadaceae		uncultured_bacterium
OTU106	741	198	44	923	290	868	221	49	196	238	113	312	128	403	4724	Bacteria{superkingdom}(100);Bacteroidetes{phylum}(100);Bacteroidia{class}(100);Bacteroidales{order}(100);Bacteroidaceae{family}(100);Bacteroides{genus}(100);Bacteroides_uniformis{species}(100)	Bacteria	Bacteroidetes	Bacteroidia	Bacteroidales	Bacteroidaceae	Bacteroides	Bacteroides_uniformis
OTU107	72	399	282	37	107	288	98	309	414	211	344	387	298	173	3419	Bacteria{superkingdom}(100);Bacteroidetes{phylum}(100);Bacteroidia{class}(100);Bacteroidales{order}(100);Porphyromonadaceae{family}(100);{genus}(95);uncultured_bacterium{species}(92)	Bacteria	Bacteroidetes	Bacteroidia	Bacteroidales	Porphyromonadaceae		uncultured_bacterium
OTU108	1	16	10	0	44	3	88	10	1	16	22	18	70	0	299	Bacteria{superkingdom}(100);Firmicutes{phylum}(100);Clostridia{class}(100);Clostridiales{order}(100);Ruminococcaceae{family}(100);Unassigned{genus}(57);Unassigned{species}(57)	Bacteria	Firmicutes	Clostridia	Clostridiales	Ruminococcaceae	Unassigned	Unassigned
OTU109	171	320	115	121	134	145	181	1136	413	587	177	506	185	212	4403	Bacteria{superkingdom}(100);Bacteroidetes{phylum}(100);Bacteroidia{class}(100);Bacteroidales{order}(100);Porphyromonadaceae{family}(100);{genus}(100);uncultured_bacterium{species}(86)	Bacteria	Bacteroidetes	Bacteroidia	Bacteroidales	Porphyromonadaceae		uncultured_bacterium
OTU110	9	86	82	30	101	182	191	839	157	481	69	519	79	586	3411	Bacteria{superkingdom}(100);Bacteroidetes{phylum}(100);Bacteroidia{class}(100);Bacteroidales{order}(100);Porphyromonadaceae{family}(100);Unassigned{genus}(75);Unassigned{species}(55)	Bacteria	Bacteroidetes	Bacteroidia	Bacteroidales	Porphyromonadaceae	Unassigned	Unassigned
OTU111	0	171	678	0	1211	0	141	5	4	18	0	7	136	5	2376	Bacteria{superkingdom}(100);Firmicutes{phylum}(100);Clostridia{class}(100);Clostridiales{order}(100);Lachnospiraceae{family}(100);Unassigned{genus}(76);Unassigned{species}(51)	Bacteria	Firmicutes	Clostridia	Clostridiales	Lachnospiraceae	Unassigned	Unassigned
OTU112	13	365	1	66	93	23	561	296	298	64	183	77	15	96	2151	Bacteria{superkingdom}(100);Firmicutes{phylum}(100);Clostridia{class}(100);Clostridiales{order}(100);Ruminococcaceae{family}(100);{genus}(100);unidentified_rumen_bacterium_RFN71{species}(82)	Bacteria	Firmicutes	Clostridia	Clostridiales	Ruminococcaceae		unidentified_rumen_bacterium_RFN71
OTU113	0	89	53	8	42	107	170	319	331	187	25	191	182	69	1773	Bacteria{superkingdom}(100);Bacteroidetes{phylum}(100);Bacteroidia{class}(100);Bacteroidales{order}(100);Porphyromonadaceae{family}(100);{genus}(87);uncultured_bacterium{species}(83)	Bacteria	Bacteroidetes	Bacteroidia	Bacteroidales	Porphyromonadaceae		uncultured_bacterium
OTU114	109	242	23	19	354	0	665	196	679	113	27	535	855	56	3873	Bacteria{superkingdom}(100);Firmicutes{phylum}(100);Clostridia{class}(100);Clostridiales{order}(100);Ruminococcaceae{family}(99);{genus}(99);unidentified_rumen_bacterium_JW26{species}(99)	Bacteria	Firmicutes	Clostridia	Clostridiales	Ruminococcaceae		unidentified_rumen_bacterium_JW26
OTU115	403	343	446	151	76	222	240	522	247	875	103	143	267	1885	5923	Bacteria{superkingdom}(100);Bacteroidetes{phylum}(100);Bacteroidia{class}(100);Bacteroidales{order}(100);Porphyromonadaceae{family}(100);{genus}(92);Unassigned{species}(78)	Bacteria	Bacteroidetes	Bacteroidia	Bacteroidales	Porphyromonadaceae		Unassigned
OTU116	23	10	1055	5	272	41	488	13	72	16	32	115	120	48	2310	Bacteria{superkingdom}(100);Proteobacteria{phylum}(100);Epsilonproteobacteria{class}(100);Campylobacterales{order}(100);Helicobacteraceae{family}(100);Helicobacter{genus}(100);Unassigned{species}(25)	Bacteria	Proteobacteria	Epsilonproteobacteria	Campylobacterales	Helicobacteraceae	Helicobacter	Unassigned
OTU117	0	1	0	0	1	0	0	0	0	0	0	4	16	0	22	Bacteria{superkingdom}(100);Firmicutes{phylum}(100);Clostridia{class}(100);Clostridiales{order}(100);Unassigned{family}(75);Unassigned{genus}(63);Unassigned{species}(52)	Bacteria	Firmicutes	Clostridia	Clostridiales	Unassigned	Unassigned	Unassigned
OTU118	0	114	0	0	4	0	148	31	12	37	12	70	148	0	576	Bacteria{superkingdom}(100);Firmicutes{phylum}(100);Clostridia{class}(100);Clostridiales{order}(100);Unassigned{family}(68);Unassigned{genus}(64);Unassigned{species}(55)	Bacteria	Firmicutes	Clostridia	Clostridiales	Unassigned	Unassigned	Unassigned
OTU119	14	14	16	1	16	0	18	30	8	79	2	15	72	6	291	Bacteria{superkingdom}(100);Firmicutes{phylum}(100);Clostridia{class}(100);Clostridiales{order}(100);Ruminococcaceae{family}(100);{genus}(84);Unassigned{species}(33)	Bacteria	Firmicutes	Clostridia	Clostridiales	Ruminococcaceae		Unassigned
OTU120	40	89	19	99	24	49	104	24	108	89	31	148	28	103	955	Bacteria{superkingdom}(100);Firmicutes{phylum}(100);Clostridia{class}(100);Clostridiales{order}(100);Clostridiales_Incertae_Sedis_XIII{family}(100);Anaerovorax{genus}(100);uncultured_bacterium{species}(83)	Bacteria	Firmicutes	Clostridia	Clostridiales	Clostridiales_Incertae_Sedis_XIII	Anaerovorax	uncultured_bacterium
OTU121	0	0	3	0	0	0	0	0	1	0	0	0	0	0	4	Bacteria{superkingdom}(100);Firmicutes{phylum}(100);Clostridia{class}(100);Clostridiales{order}(100);Lachnospiraceae{family}(100);Unassigned{genus}(73);Unassigned{species}(70)	Bacteria	Firmicutes	Clostridia	Clostridiales	Lachnospiraceae	Unassigned	Unassigned
OTU122	33	282	32	29	101	561	953	1220	637	539	90	217	29	110	4833	Bacteria{superkingdom}(100);Bacteroidetes{phylum}(100);Bacteroidia{class}(100);Bacteroidales{order}(100);Porphyromonadaceae{family}(100);Unassigned{genus}(75);Unassigned{species}(75)	Bacteria	Bacteroidetes	Bacteroidia	Bacteroidales	Porphyromonadaceae	Unassigned	Unassigned
OTU123	22	47	14	58	15	101	20	174	5	207	0	82	183	89	1017	Bacteria{superkingdom}(100);Firmicutes{phylum}(100);Clostridia{class}(100);Clostridiales{order}(100);Ruminococcaceae{family}(99);{genus}(99);unidentified_rumen_bacterium_JW32{species}(99)	Bacteria	Firmicutes	Clostridia	Clostridiales	Ruminococcaceae		unidentified_rumen_bacterium_JW32
OTU124	0	4	0	0	2	143	5	3	2	2	59	3	7	19	249	Bacteria{superkingdom}(100);Firmicutes{phylum}(100);Clostridia{class}(100);Clostridiales{order}(100);Lachnospiraceae{family}(100);Unassigned{genus}(66);Unassigned{species}(15)	Bacteria	Firmicutes	Clostridia	Clostridiales	Lachnospiraceae	Unassigned	Unassigned
OTU125	89	130	56	57	12	16	25	103	73	134	92	78	279	48	1192	Bacteria{superkingdom}(100);Bacteroidetes{phylum}(100);Bacteroidia{class}(100);Bacteroidales{order}(100);Porphyromonadaceae{family}(100);{genus}(100);uncultured_bacterium{species}(82)	Bacteria	Bacteroidetes	Bacteroidia	Bacteroidales	Porphyromonadaceae		uncultured_bacterium
OTU126	0	0	0	0	0	0	0	0	9	25	0	0	0	0	34	Bacteria{superkingdom}(100);Firmicutes{phylum}(100);Clostridia{class}(100);Clostridiales{order}(100);Lachnospiraceae{family}(100);Unassigned{genus}(62);Unassigned{species}(35)	Bacteria	Firmicutes	Clostridia	Clostridiales	Lachnospiraceae	Unassigned	Unassigned
OTU127	303	274	213	61	2522	232	612	307	180	283	1408	2104	113	906	9518	Bacteria{superkingdom}(100);Firmicutes{phylum}(100);Clostridia{class}(100);Clostridiales{order}(100);Lachnospiraceae{family}(100);Eisenbergiella{genus}(100);uncultured_bacterium{species}(91)	Bacteria	Firmicutes	Clostridia	Clostridiales	Lachnospiraceae	Eisenbergiella	uncultured_bacterium
OTU128	246	582	12	32	209	644	683	151	403	186	256	120	107	297	3928	Bacteria{superkingdom}(100);Bacteroidetes{phylum}(100);Bacteroidia{class}(100);Bacteroidales{order}(100);Porphyromonadaceae{family}(100);Parabacteroides{genus}(100);Unassigned{species}(71)	Bacteria	Bacteroidetes	Bacteroidia	Bacteroidales	Porphyromonadaceae	Parabacteroides	Unassigned
OTU129	9	85	29	3361	19	17	156	161	144	828	928	476	455	53	6721	Bacteria{superkingdom}(100);Bacteroidetes{phylum}(100);Bacteroidia{class}(100);Bacteroidales{order}(100);Prevotellaceae{family}(100);Alloprevotella{genus}(99);uncultured_bacterium{species}(89)	Bacteria	Bacteroidetes	Bacteroidia	Bacteroidales	Prevotellaceae	Alloprevotella	uncultured_bacterium
OTU130	29	54	34	3	47	0	45	29	5	63	1	244	370	0	924	Bacteria{superkingdom}(100);Firmicutes{phylum}(100);Clostridia{class}(100);Clostridiales{order}(100);Unassigned{family}(60);Unassigned{genus}(12);Unassigned{species}(4)	Bacteria	Firmicutes	Clostridia	Clostridiales	Unassigned	Unassigned	Unassigned
OTU131	30	48	11	14	15	13	13	13	43	0	12	27	10	4	253	Bacteria{superkingdom}(100);Firmicutes{phylum}(100);Unassigned{class}(75);Unassigned{order}(72);Unassigned{family}(48);Unassigned{genus}(41);Unassigned{species}(35)	Bacteria	Firmicutes	Unassigned	Unassigned	Unassigned	Unassigned	Unassigned
OTU132	1	21	112	2	2	0	8	199	221	41	92	2433	1	133	3266	Bacteria{superkingdom}(100);Firmicutes{phylum}(100);Bacilli{class}(100);Lactobacillales{order}(100);Lactobacillaceae{family}(100);Lactobacillus{genus}(100);Unassigned{species}(30)	Bacteria	Firmicutes	Bacilli	Lactobacillales	Lactobacillaceae	Lactobacillus	Unassigned
OTU133	3	166	64	90	416	483	586	209	306	321	108	91	585	584	4012	Bacteria{superkingdom}(100);Bacteroidetes{phylum}(100);Bacteroidia{class}(100);Bacteroidales{order}(100);Porphyromonadaceae{family}(100);{genus}(100);Unassigned{species}(77)	Bacteria	Bacteroidetes	Bacteroidia	Bacteroidales	Porphyromonadaceae		Unassigned
OTU134	2	253	1	0	0	0	0	252	7	0	0	0	2328	0	2843	Bacteria{superkingdom}(100);Firmicutes{phylum}(100);Clostridia{class}(100);Clostridiales{order}(100);Ruminococcaceae{family}(100);Ruminococcus{genus}(100);Unassigned{species}(63)	Bacteria	Firmicutes	Clostridia	Clostridiales	Ruminococcaceae	Ruminococcus	Unassigned
OTU135	0	7	0	0	80	15	22	28	12	29	71	55	6	0	325	Bacteria{superkingdom}(100);Firmicutes{phylum}(100);Clostridia{class}(100);Clostridiales{order}(100);Unassigned{family}(41);Unassigned{genus}(41);Unassigned{species}(32)	Bacteria	Firmicutes	Clostridia	Clostridiales	Unassigned	Unassigned	Unassigned
OTU136	108	318	129	162	314	249	1591	15	601	1	1545	14	46	29	5122	Bacteria{superkingdom}(100);Firmicutes{phylum}(100);Clostridia{class}(100);Clostridiales{order}(100);Ruminococcaceae{family}(100);Clostridium_IV{genus}(93);Unassigned{species}(55)	Bacteria	Firmicutes	Clostridia	Clostridiales	Ruminococcaceae	Clostridium_IV	Unassigned
OTU137	71	148	213	54	25	39	40	678	13	387	835	566	577	248	3894	Bacteria{superkingdom}(100);Firmicutes{phylum}(100);Clostridia{class}(100);Clostridiales{order}(100);Ruminococcaceae{family}(100);Anaerobacterium{genus}(95);Unassigned{species}(71)	Bacteria	Firmicutes	Clostridia	Clostridiales	Ruminococcaceae	Anaerobacterium	Unassigned
OTU138	144	127	25	80	13	43	1086	77	266	162	896	411	8	52	3390	Bacteria{superkingdom}(100);Firmicutes{phylum}(100);Clostridia{class}(100);Clostridiales{order}(100);Ruminococcaceae{family}(100);{genus}(98);Unassigned{species}(35)	Bacteria	Firmicutes	Clostridia	Clostridiales	Ruminococcaceae		Unassigned
OTU139	3048	3546	368	805	743	29	374	556	1849	424	7082	190	606	738	20358	Bacteria{superkingdom}(100);Firmicutes{phylum}(100);Clostridia{class}(100);Clostridiales{order}(100);Lachnospiraceae{family}(100);Roseburia{genus}(100);Unassigned{species}(71)	Bacteria	Firmicutes	Clostridia	Clostridiales	Lachnospiraceae	Roseburia	Unassigned
OTU140	3789	12	11	742	130	2	656	6440	2860	4314	1866	2409	7996	961	32188	Bacteria{superkingdom}(100);Firmicutes{phylum}(100);Clostridia{class}(100);Clostridiales{order}(100);Ruminococcaceae{family}(100);Clostridium_IV{genus}(100);uncultured_Firmicutes_bacterium{species}(90)	Bacteria	Firmicutes	Clostridia	Clostridiales	Ruminococcaceae	Clostridium_IV	uncultured_Firmicutes_bacterium
OTU141	487	322	357	9	158	424	213	1540	819	1519	273	735	19	554	7429	Bacteria{superkingdom}(100);Bacteroidetes{phylum}(100);Bacteroidia{class}(100);Bacteroidales{order}(100);Porphyromonadaceae{family}(100);Unassigned{genus}(54);Unassigned{species}(49)	Bacteria	Bacteroidetes	Bacteroidia	Bacteroidales	Porphyromonadaceae	Unassigned	Unassigned
OTU142	4	2	1	0	7	0	2	2	1	64	0	8	0	0	91	Bacteria{superkingdom}(100);Bacteroidetes{phylum}(100);Bacteroidia{class}(100);Bacteroidales{order}(100);Porphyromonadaceae{family}(100);{genus}(100);Unassigned{species}(58)	Bacteria	Bacteroidetes	Bacteroidia	Bacteroidales	Porphyromonadaceae		Unassigned
OTU143	42	49	0	2	75	0	13	15	25	14	9	26	63	0	333	Bacteria{superkingdom}(100);Firmicutes{phylum}(97);{class}(97);{order}(97);{family}(97);{genus}(97);uncultured_Erysipelotrichaceae_bacterium{species}(87)	Bacteria	Firmicutes					uncultured_Erysipelotrichaceae_bacterium
OTU144	110	122	286	182	160	772	306	561	836	1802	299	473	778	66	6753	Bacteria{superkingdom}(100);Bacteroidetes{phylum}(100);Bacteroidia{class}(100);Bacteroidales{order}(100);Porphyromonadaceae{family}(100);Unassigned{genus}(73);Unassigned{species}(31)	Bacteria	Bacteroidetes	Bacteroidia	Bacteroidales	Porphyromonadaceae	Unassigned	Unassigned
OTU145	388	746	1554	511	195	1218	538	202	35	277	30	54	698	298	6744	Bacteria{superkingdom}(100);Bacteroidetes{phylum}(100);Bacteroidia{class}(100);Bacteroidales{order}(100);Porphyromonadaceae{family}(100);Barnesiella{genus}(85);uncultured_bacterium{species}(85)	Bacteria	Bacteroidetes	Bacteroidia	Bacteroidales	Porphyromonadaceae	Barnesiella	uncultured_bacterium
OTU146	115	181	158	37	410	678	386	245	336	332	178	114	270	281	3721	Bacteria{superkingdom}(100);Firmicutes{phylum}(100);Clostridia{class}(100);Clostridiales{order}(100);Ruminococcaceae{family}(100);Pseudoflavonifractor{genus}(84);uncultured_bacterium{species}(84)	Bacteria	Firmicutes	Clostridia	Clostridiales	Ruminococcaceae	Pseudoflavonifractor	uncultured_bacterium
OTU147	842	73	277	171	3517	4248	847	215	525	265	1783	135	648	148	13694	Bacteria{superkingdom}(100);Proteobacteria{phylum}(100);Deltaproteobacteria{class}(100);Desulfovibrionales{order}(100);Desulfovibrionaceae{family}(99);{genus}(95);Unassigned{species}(39)	Bacteria	Proteobacteria	Deltaproteobacteria	Desulfovibrionales	Desulfovibrionaceae		Unassigned
OTU148	191	94	64	146	41	132	61	73	204	46	32	114	128	144	1470	Bacteria{superkingdom}(100);Firmicutes{phylum}(100);Clostridia{class}(100);Clostridiales{order}(100);Clostridiales_Incertae_Sedis_XIII{family}(97);Anaerovorax{genus}(97);uncultured_Firmicutes_bacterium{species}(87)	Bacteria	Firmicutes	Clostridia	Clostridiales	Clostridiales_Incertae_Sedis_XIII	Anaerovorax	uncultured_Firmicutes_bacterium
OTU149	75	141	24	38	7	1	79	80	138	45	130	214	57	43	1072	Bacteria{superkingdom}(100);Firmicutes{phylum}(100);Clostridia{class}(100);Clostridiales{order}(100);Clostridiales_Incertae_Sedis_XIII{family}(100);Anaerovorax{genus}(100);uncultured_organism{species}(80)	Bacteria	Firmicutes	Clostridia	Clostridiales	Clostridiales_Incertae_Sedis_XIII	Anaerovorax	uncultured_organism
OTU150	1035	1412	611	30	18	86	464	1214	554	812	901	1729	2272	1193	12331	Bacteria{superkingdom}(100);Bacteroidetes{phylum}(100);Bacteroidia{class}(100);Bacteroidales{order}(100);Porphyromonadaceae{family}(100);Unassigned{genus}(77);Unassigned{species}(75)	Bacteria	Bacteroidetes	Bacteroidia	Bacteroidales	Porphyromonadaceae	Unassigned	Unassigned
OTU151	154	0	10	168	23	0	0	13	1	335	310	13	121	10	1158	Bacteria{superkingdom}(100);Firmicutes{phylum}(100);Clostridia{class}(100);Clostridiales{order}(100);Ruminococcaceae{family}(100);Intestinimonas{genus}(83);Unassigned{species}(69)	Bacteria	Firmicutes	Clostridia	Clostridiales	Ruminococcaceae	Intestinimonas	Unassigned
OTU152	71	310	38	1	8	10	30	176	124	226	2	157	209	79	1441	Bacteria{superkingdom}(100);Bacteroidetes{phylum}(100);Bacteroidia{class}(100);Bacteroidales{order}(100);Porphyromonadaceae{family}(100);{genus}(86);uncultured_bacterium{species}(82)	Bacteria	Bacteroidetes	Bacteroidia	Bacteroidales	Porphyromonadaceae		uncultured_bacterium
OTU153	99	209	240	79	221	361	243	88	203	417	286	315	197	41	2999	Bacteria{superkingdom}(100);Bacteroidetes{phylum}(100);Bacteroidia{class}(100);Bacteroidales{order}(100);Porphyromonadaceae{family}(100);{genus}(99);uncultured_bacterium{species}(99)	Bacteria	Bacteroidetes	Bacteroidia	Bacteroidales	Porphyromonadaceae		uncultured_bacterium
OTU154	242	140	54	3	13	0	132	124	64	288	272	163	524	50	2069	Bacteria{superkingdom}(100);{phylum}(99);{class}(99);{order}(99);{family}(99);{genus}(99);uncultured_Tenericutes_bacterium{species}(99)	Bacteria						uncultured_Tenericutes_bacterium
OTU155	15	1	0	0	0	0	0	3	13	3	7	17	14	0	73	Bacteria{superkingdom}(100);Firmicutes{phylum}(100);Clostridia{class}(100);Clostridiales{order}(100);Ruminococcaceae{family}(99);Clostridium_IV{genus}(86);Unassigned{species}(52)	Bacteria	Firmicutes	Clostridia	Clostridiales	Ruminococcaceae	Clostridium_IV	Unassigned
OTU156	2	424	6	6	4	6	24	250	61	89	32	2479	1	423	3807	Bacteria{superkingdom}(100);Actinobacteria{phylum}(100);Actinobacteria{class}(100);Bifidobacteriales{order}(100);Bifidobacteriaceae{family}(100);Bifidobacterium{genus}(100);Unassigned{species}(52)	Bacteria	Actinobacteria	Actinobacteria	Bifidobacteriales	Bifidobacteriaceae	Bifidobacterium	Unassigned
OTU157	19	92	38	799	212	317	433	5	259	161	198	76	124	6	2739	Bacteria{superkingdom}(100);Unassigned{phylum}(54);Unassigned{class}(54);Unassigned{order}(50);Unassigned{family}(50);Unassigned{genus}(50);Unassigned{species}(49)	Bacteria	Unassigned	Unassigned	Unassigned	Unassigned	Unassigned	Unassigned
OTU158	2	6	17	1	1	1	2	20	39	2	0	5	8	2	106	Bacteria{superkingdom}(100);Bacteroidetes{phylum}(100);Bacteroidia{class}(100);Bacteroidales{order}(100);Porphyromonadaceae{family}(100);Unassigned{genus}(79);Unassigned{species}(64)	Bacteria	Bacteroidetes	Bacteroidia	Bacteroidales	Porphyromonadaceae	Unassigned	Unassigned
OTU159	0	0	0	0	0	0	17	0	0	0	0	0	0	0	17	Bacteria{superkingdom}(100);Unassigned{phylum}(68);Unassigned{class}(35);Unassigned{order}(35);Unassigned{family}(35);Unassigned{genus}(15);Unassigned{species}(11)	Bacteria	Unassigned	Unassigned	Unassigned	Unassigned	Unassigned	Unassigned
OTU160	174	16	151	297	57	450	99	615	133	21	167	22	177	4222	6601	Bacteria{superkingdom}(100);Firmicutes{phylum}(100);Clostridia{class}(100);Clostridiales{order}(100);Lachnospiraceae{family}(100);Murimonas{genus}(100);uncultured_bacterium{species}(100)	Bacteria	Firmicutes	Clostridia	Clostridiales	Lachnospiraceae	Murimonas	uncultured_bacterium
OTU161	745	98	4	19	102	0	172	19	26	95	26	204	110	53	1673	Bacteria{superkingdom}(100);Firmicutes{phylum}(100);Clostridia{class}(100);Clostridiales{order}(100);Lachnospiraceae{family}(100);Unassigned{genus}(57);Unassigned{species}(10)	Bacteria	Firmicutes	Clostridia	Clostridiales	Lachnospiraceae	Unassigned	Unassigned
OTU162	47	79	79	32	50	218	79	61	87	47	9	57	130	9	984	Bacteria{superkingdom}(100);Bacteroidetes{phylum}(100);Bacteroidia{class}(100);Bacteroidales{order}(100);Porphyromonadaceae{family}(100);{genus}(95);Unassigned{species}(58)	Bacteria	Bacteroidetes	Bacteroidia	Bacteroidales	Porphyromonadaceae		Unassigned
OTU163	0	0	0	0	0	0	3	0	0	0	3	0	0	0	6	Bacteria{superkingdom}(100);Firmicutes{phylum}(99);Clostridia{class}(98);Clostridiales{order}(98);Unassigned{family}(48);Unassigned{genus}(48);Unassigned{species}(46)	Bacteria	Firmicutes	Clostridia	Clostridiales	Unassigned	Unassigned	Unassigned
OTU164	599	379	626	144	1499	1723	1270	549	923	520	540	381	771	406	10330	Bacteria{superkingdom}(100);Firmicutes{phylum}(100);Clostridia{class}(100);Clostridiales{order}(100);Ruminococcaceae{family}(100);Pseudoflavonifractor{genus}(100);uncultured_bacterium{species}(100)	Bacteria	Firmicutes	Clostridia	Clostridiales	Ruminococcaceae	Pseudoflavonifractor	uncultured_bacterium
OTU165	62	150	44	5	18	27	115	68	9	61	10	29	6	686	1290	Bacteria{superkingdom}(100);Firmicutes{phylum}(100);Erysipelotrichia{class}(100);Erysipelotrichales{order}(100);Erysipelotrichaceae{family}(100);Allobaculum{genus}(100);uncultured_Mollicutes_bacterium{species}(100)	Bacteria	Firmicutes	Erysipelotrichia	Erysipelotrichales	Erysipelotrichaceae	Allobaculum	uncultured_Mollicutes_bacterium
OTU166	3	157	20	0	138	0	307	8	222	12	0	98	33	0	998	Bacteria{superkingdom}(100);Firmicutes{phylum}(100);Clostridia{class}(100);Clostridiales{order}(100);Ruminococcaceae{family}(100);Unassigned{genus}(71);Unassigned{species}(15)	Bacteria	Firmicutes	Clostridia	Clostridiales	Ruminococcaceae	Unassigned	Unassigned
OTU167	31	74	43	46	73	71	112	101	149	48	21	162	77	12	1020	Bacteria{superkingdom}(100);Firmicutes{phylum}(100);Clostridia{class}(100);Clostridiales{order}(100);Ruminococcaceae{family}(85);Unassigned{genus}(60);Unassigned{species}(59)	Bacteria	Firmicutes	Clostridia	Clostridiales	Ruminococcaceae	Unassigned	Unassigned
OTU168	143	225	65	90	625	569	215	179	362	79	243	98	332	70	3295	Bacteria{superkingdom}(100);Candidatus_Saccharibacteria{phylum}(100);{class}(100);{order}(100);{family}(100);Saccharibacteria_genera_incertae_sedis{genus}(100);uncultured_rumen_bacterium{species}(100)	Bacteria	Candidatus_Saccharibacteria				Saccharibacteria_genera_incertae_sedis	uncultured_rumen_bacterium
OTU169	123	126	71	53	90	21	165	103	165	100	81	116	78	77	1369	Bacteria{superkingdom}(100);Firmicutes{phylum}(100);Clostridia{class}(100);Clostridiales{order}(100);Ruminococcaceae{family}(100);Unassigned{genus}(44);Unassigned{species}(39)	Bacteria	Firmicutes	Clostridia	Clostridiales	Ruminococcaceae	Unassigned	Unassigned
OTU170	0	1	4	0	5	0	1	0	5	7	0	3	0	0	26	Bacteria{superkingdom}(100);Firmicutes{phylum}(97);Clostridia{class}(97);Clostridiales{order}(97);Unassigned{family}(53);Unassigned{genus}(47);Unassigned{species}(23)	Bacteria	Firmicutes	Clostridia	Clostridiales	Unassigned	Unassigned	Unassigned
OTU171	331	148	184	12	98	12	204	1477	159	851	934	190	344	343	5287	Bacteria{superkingdom}(100);Firmicutes{phylum}(100);Clostridia{class}(100);Clostridiales{order}(100);Ruminococcaceae{family}(96);Anaerobacterium{genus}(85);uncultured_bacterium{species}(81)	Bacteria	Firmicutes	Clostridia	Clostridiales	Ruminococcaceae	Anaerobacterium	uncultured_bacterium
OTU172	62	45	33	4	131	408	297	55	161	77	89	79	133	40	1614	Bacteria{superkingdom}(100);Firmicutes{phylum}(100);Clostridia{class}(100);Clostridiales{order}(100);Ruminococcaceae{family}(100);Anaerotruncus{genus}(100);Unassigned{species}(51)	Bacteria	Firmicutes	Clostridia	Clostridiales	Ruminococcaceae	Anaerotruncus	Unassigned
OTU173	137	5	1911	0	6	1	944	36	2	212	15	18	33	16	3336	Bacteria{superkingdom}(100);Firmicutes{phylum}(100);Clostridia{class}(100);Clostridiales{order}(100);Lachnospiraceae{family}(100);Eisenbergiella{genus}(99);Unassigned{species}(77)	Bacteria	Firmicutes	Clostridia	Clostridiales	Lachnospiraceae	Eisenbergiella	Unassigned
OTU174	83	79	42	50	21	0	52	88	68	28	45	42	124	12	734	Bacteria{superkingdom}(100);Firmicutes{phylum}(100);Clostridia{class}(100);Clostridiales{order}(100);Lachnospiraceae{family}(100);Unassigned{genus}(76);Unassigned{species}(59)	Bacteria	Firmicutes	Clostridia	Clostridiales	Lachnospiraceae	Unassigned	Unassigned
OTU175	82	109	35	3	380	234	201	21	29	10	2	13	35	6	1160	Bacteria{superkingdom}(100);Firmicutes{phylum}(100);Clostridia{class}(100);Clostridiales{order}(100);Ruminococcaceae{family}(100);{genus}(89);Unassigned{species}(59)	Bacteria	Firmicutes	Clostridia	Clostridiales	Ruminococcaceae		Unassigned
OTU176	90	106	129	16	407	369	204	198	139	58	51	109	159	83	2118	Bacteria{superkingdom}(100);Firmicutes{phylum}(100);Clostridia{class}(100);Clostridiales{order}(100);Ruminococcaceae{family}(100);Oscillibacter{genus}(100);Unassigned{species}(63)	Bacteria	Firmicutes	Clostridia	Clostridiales	Ruminococcaceae	Oscillibacter	Unassigned
OTU177	25	82	19	25	11	14	48	94	83	33	9	29	47	0	519	Bacteria{superkingdom}(100);Firmicutes{phylum}(100);Clostridia{class}(100);Clostridiales{order}(100);{family}(100);{genus}(100);uncultured_rumen_bacterium{species}(98)	Bacteria	Firmicutes	Clostridia	Clostridiales			uncultured_rumen_bacterium
OTU178	0	7	541	0	0	0	0	62	21	2	716	1117	12	0	2478	Bacteria{superkingdom}(100);Firmicutes{phylum}(100);Clostridia{class}(100);Clostridiales{order}(100);Lachnospiraceae{family}(100);Unassigned{genus}(67);Unassigned{species}(22)	Bacteria	Firmicutes	Clostridia	Clostridiales	Lachnospiraceae	Unassigned	Unassigned
OTU179	1456	30	310	0	19	26	17	4	16	15	6	3	9	6	1917	Bacteria{superkingdom}(100);Firmicutes{phylum}(100);Clostridia{class}(100);Clostridiales{order}(100);Lachnospiraceae{family}(100);Unassigned{genus}(39);Unassigned{species}(38)	Bacteria	Firmicutes	Clostridia	Clostridiales	Lachnospiraceae	Unassigned	Unassigned
OTU180	59	26	8	97	19	0	16	43	247	94	41	97	105	58	910	Bacteria{superkingdom}(100);Firmicutes{phylum}(100);Clostridia{class}(100);Clostridiales{order}(100);Catabacteriaceae{family}(83);Catabacter{genus}(83);uncultured_rumen_bacterium{species}(83)	Bacteria	Firmicutes	Clostridia	Clostridiales	Catabacteriaceae	Catabacter	uncultured_rumen_bacterium
OTU181	0	8	0	0	2	2	19	14	23	8	2	18	13	9	118	Bacteria{superkingdom}(100);Firmicutes{phylum}(100);Clostridia{class}(100);Clostridiales{order}(100);{family}(100);{genus}(100);Unassigned{species}(59)	Bacteria	Firmicutes	Clostridia	Clostridiales			Unassigned
OTU182	125	306	5	798	146	1	2608	1146	207	2758	414	185	1025	301	10025	Bacteria{superkingdom}(100);Firmicutes{phylum}(100);Clostridia{class}(100);Clostridiales{order}(100);Lachnospiraceae{family}(100);Unassigned{genus}(54);Unassigned{species}(53)	Bacteria	Firmicutes	Clostridia	Clostridiales	Lachnospiraceae	Unassigned	Unassigned
OTU183	4	2	8	0	100	7	20	83	0	7	17	0	1	3	252	Bacteria{superkingdom}(100);Firmicutes{phylum}(100);Clostridia{class}(100);Clostridiales{order}(100);Ruminococcaceae{family}(100);Butyricicoccus{genus}(100);uncultured_Clostridiales_bacterium{species}(85)	Bacteria	Firmicutes	Clostridia	Clostridiales	Ruminococcaceae	Butyricicoccus	uncultured_Clostridiales_bacterium
OTU184	269	86	86	498	247	0	216	203	283	1368	44	630	1008	116	5054	Bacteria{superkingdom}(100);Firmicutes{phylum}(100);Clostridia{class}(100);Clostridiales{order}(100);Ruminococcaceae{family}(99);{genus}(93);unidentified_rumen_bacterium_JW26{species}(82)	Bacteria	Firmicutes	Clostridia	Clostridiales	Ruminococcaceae		unidentified_rumen_bacterium_JW26
OTU185	68	71	13	154	48	1	122	34	237	199	79	351	158	201	1736	Bacteria{superkingdom}(100);Firmicutes{phylum}(100);Clostridia{class}(100);Clostridiales{order}(100);Ruminococcaceae{family}(100);Anaerobacterium{genus}(84);Unassigned{species}(60)	Bacteria	Firmicutes	Clostridia	Clostridiales	Ruminococcaceae	Anaerobacterium	Unassigned
OTU186	286	143	207	750	123	157	44	385	373	376	311	558	112	134	3959	Bacteria{superkingdom}(100);Firmicutes{phylum}(100);Clostridia{class}(100);Clostridiales{order}(100);Ruminococcaceae{family}(100);Unassigned{genus}(49);Unassigned{species}(40)	Bacteria	Firmicutes	Clostridia	Clostridiales	Ruminococcaceae	Unassigned	Unassigned
OTU187	473	361	1371	9075	8	27	118	1001	4	2622	102	368	7	202	15739	Bacteria{superkingdom}(100);Firmicutes{phylum}(100);Clostridia{class}(100);Clostridiales{order}(100);Lachnospiraceae{family}(100);Blautia{genus}(100);uncultured_organism{species}(80)	Bacteria	Firmicutes	Clostridia	Clostridiales	Lachnospiraceae	Blautia	uncultured_organism
OTU188	4	1	1	0	6	0	3	0	7	4	23	6	2	3	60	Bacteria{superkingdom}(100);Firmicutes{phylum}(100);Clostridia{class}(100);Clostridiales{order}(100);Lachnospiraceae{family}(100);Unassigned{genus}(61);Unassigned{species}(48)	Bacteria	Firmicutes	Clostridia	Clostridiales	Lachnospiraceae	Unassigned	Unassigned
OTU189	148	73	121	83	201	0	97	248	4	246	141	23	123	10	1518	Bacteria{superkingdom}(100);Firmicutes{phylum}(100);Clostridia{class}(99);Clostridiales{order}(99);Ruminococcaceae{family}(97);{genus}(96);Unassigned{species}(29)	Bacteria	Firmicutes	Clostridia	Clostridiales	Ruminococcaceae		Unassigned
OTU190	0	3	0	9	4	0	2	8	3	3	8	1	5	9	55	Bacteria{superkingdom}(100);Firmicutes{phylum}(100);Clostridia{class}(100);Clostridiales{order}(97);{family}(97);{genus}(97);Unassigned{species}(77)	Bacteria	Firmicutes	Clostridia	Clostridiales			Unassigned
OTU191	1455	954	643	2302	181	1851	415	1864	307	5586	604	2202	2054	882	21300	Bacteria{superkingdom}(100);Firmicutes{phylum}(100);Clostridia{class}(100);Clostridiales{order}(100);{family}(99);{genus}(99);Unassigned{species}(60)	Bacteria	Firmicutes	Clostridia	Clostridiales			Unassigned
OTU192	2764	4244	4904	2555	2334	1881	2161	1822	921	2284	4602	481	4061	930	35944	Bacteria{superkingdom}(100);Bacteroidetes{phylum}(100);Bacteroidia{class}(100);Bacteroidales{order}(100);Prevotellaceae{family}(100);Prevotella{genus}(97);Unassigned{species}(36)	Bacteria	Bacteroidetes	Bacteroidia	Bacteroidales	Prevotellaceae	Prevotella	Unassigned
OTU193	563	765	192	226	196	178	374	1044	190	296	51	379	148	905	5507	Bacteria{superkingdom}(100);Firmicutes{phylum}(100);Clostridia{class}(100);Clostridiales{order}(100);Ruminococcaceae{family}(100);Anaerobacterium{genus}(99);Unassigned{species}(67)	Bacteria	Firmicutes	Clostridia	Clostridiales	Ruminococcaceae	Anaerobacterium	Unassigned
OTU194	202	351	41	29	43	88	170	688	316	508	83	289	226	281	3315	Bacteria{superkingdom}(100);Bacteroidetes{phylum}(100);Bacteroidia{class}(100);Bacteroidales{order}(100);Porphyromonadaceae{family}(100);Barnesiella{genus}(98);uncultured_bacterium{species}(98)	Bacteria	Bacteroidetes	Bacteroidia	Bacteroidales	Porphyromonadaceae	Barnesiella	uncultured_bacterium
OTU195	4	172	0	0	230	93	186	25	99	2	2	44	5	360	1222	Bacteria{superkingdom}(100);Bacteroidetes{phylum}(100);Bacteroidia{class}(100);Bacteroidales{order}(100);Bacteroidaceae{family}(100);Bacteroides{genus}(100);Bacteroides_acidifaciens{species}(100)	Bacteria	Bacteroidetes	Bacteroidia	Bacteroidales	Bacteroidaceae	Bacteroides	Bacteroides_acidifaciens
OTU196	82	37	22	4	95	23	41	12	4	2	16	6	3	4	351	Bacteria{superkingdom}(100);Firmicutes{phylum}(100);Clostridia{class}(100);Clostridiales{order}(100);Lachnospiraceae{family}(100);Unassigned{genus}(75);Unassigned{species}(69)	Bacteria	Firmicutes	Clostridia	Clostridiales	Lachnospiraceae	Unassigned	Unassigned
OTU197	109	95	35	322	63	7	265	65	241	84	125	538	203	49	2201	Bacteria{superkingdom}(100);Firmicutes{phylum}(100);Clostridia{class}(100);Clostridiales{order}(100);Ruminococcaceae{family}(100);Unassigned{genus}(47);Unassigned{species}(47)	Bacteria	Firmicutes	Clostridia	Clostridiales	Ruminococcaceae	Unassigned	Unassigned
OTU198	345	468	420	152	190	426	467	606	272	568	257	535	93	359	5158	Bacteria{superkingdom}(100);Bacteroidetes{phylum}(100);Bacteroidia{class}(100);Bacteroidales{order}(100);Porphyromonadaceae{family}(100);{genus}(100);Unassigned{species}(75)	Bacteria	Bacteroidetes	Bacteroidia	Bacteroidales	Porphyromonadaceae		Unassigned
OTU199	29	74	24	1	18	0	85	19	149	7	46	52	27	0	531	Bacteria{superkingdom}(100);Unassigned{phylum}(58);Unassigned{class}(58);Unassigned{order}(58);Unassigned{family}(58);Unassigned{genus}(58);Unassigned{species}(46)	Bacteria	Unassigned	Unassigned	Unassigned	Unassigned	Unassigned	Unassigned
OTU200	11	13	1	2	1	7	8	17	17	5	12	14	4	11	123	Bacteria{superkingdom}(100);Actinobacteria{phylum}(100);Actinobacteria{class}(100);Coriobacteriales{order}(100);Coriobacteriaceae{family}(100);{genus}(90);Unassigned{species}(79)	Bacteria	Actinobacteria	Actinobacteria	Coriobacteriales	Coriobacteriaceae		Unassigned
OTU201	15	205	87	16	90	101	115	13	27	39	2	50	10	7	777	Bacteria{superkingdom}(100);Firmicutes{phylum}(100);Clostridia{class}(100);Clostridiales{order}(100);Lachnospiraceae{family}(100);Unassigned{genus}(60);Unassigned{species}(36)	Bacteria	Firmicutes	Clostridia	Clostridiales	Lachnospiraceae	Unassigned	Unassigned
OTU202	9	54	62	18	88	11	39	11	38	15	59	10	53	5	472	Bacteria{superkingdom}(100);Firmicutes{phylum}(100);Clostridia{class}(100);Clostridiales{order}(100);Lachnospiraceae{family}(100);Unassigned{genus}(67);Unassigned{species}(21)	Bacteria	Firmicutes	Clostridia	Clostridiales	Lachnospiraceae	Unassigned	Unassigned
OTU203	0	0	1	1	0	0	0	2	0	0	0	0	0	0	4	Bacteria{superkingdom}(100);Firmicutes{phylum}(100);Clostridia{class}(100);Clostridiales{order}(100);Ruminococcaceae{family}(100);{genus}(87);Unassigned{species}(29)	Bacteria	Firmicutes	Clostridia	Clostridiales	Ruminococcaceae		Unassigned
OTU204	0	9	1	2	1	0	11	6	10	0	2	12	2	1	57	Bacteria{superkingdom}(100);Firmicutes{phylum}(100);{class}(100);{order}(100);{family}(100);{genus}(100);Unassigned{species}(64)	Bacteria	Firmicutes					Unassigned
OTU205	213	208	73	123	38	0	176	234	132	67	160	159	81	386	2050	Bacteria{superkingdom}(100);Firmicutes{phylum}(100);Clostridia{class}(100);Clostridiales{order}(100);Lachnospiraceae{family}(100);Unassigned{genus}(57);Unassigned{species}(22)	Bacteria	Firmicutes	Clostridia	Clostridiales	Lachnospiraceae	Unassigned	Unassigned
OTU206	122	32	17	3	4	0	34	116	10	378	17	4	87	0	824	Bacteria{superkingdom}(100);Firmicutes{phylum}(100);Clostridia{class}(100);Clostridiales{order}(100);Ruminococcaceae{family}(100);{genus}(100);Unassigned{species}(40)	Bacteria	Firmicutes	Clostridia	Clostridiales	Ruminococcaceae		Unassigned
OTU207	18	7	6	3	35	2	16	7	103	5	2	3	35	3	245	Bacteria{superkingdom}(100);Tenericutes{phylum}(100);Mollicutes{class}(100);Anaeroplasmatales{order}(100);Anaeroplasmataceae{family}(100);Anaeroplasma{genus}(100);uncultured_bacterium{species}(100)	Bacteria	Tenericutes	Mollicutes	Anaeroplasmatales	Anaeroplasmataceae	Anaeroplasma	uncultured_bacterium
OTU208	221	303	77	1	256	134	689	152	327	34	60	317	1	313	2885	Bacteria{superkingdom}(100);Bacteroidetes{phylum}(100);Bacteroidia{class}(100);Bacteroidales{order}(100);Porphyromonadaceae{family}(100);{genus}(97);Unassigned{species}(61)	Bacteria	Bacteroidetes	Bacteroidia	Bacteroidales	Porphyromonadaceae		Unassigned
OTU209	71	61	9	25	19	34	41	103	26	10	23	15	25	26	488	Bacteria{superkingdom}(100);Firmicutes{phylum}(100);Clostridia{class}(100);Clostridiales{order}(80);{family}(80);{genus}(80);uncultured_rumen_bacterium{species}(80)	Bacteria	Firmicutes	Clostridia	Clostridiales			uncultured_rumen_bacterium
OTU210	0	44	2	33	2	0	5	23	25	3	17	91	0	7	252	Bacteria{superkingdom}(100);Firmicutes{phylum}(100);Bacilli{class}(100);Lactobacillales{order}(100);Lactobacillaceae{family}(100);Lactobacillus{genus}(100);Unassigned{species}(63)	Bacteria	Firmicutes	Bacilli	Lactobacillales	Lactobacillaceae	Lactobacillus	Unassigned
OTU211	1753	438	8835	11	8311	14	10975	439	950	72	2879	219	494	121	35511	Bacteria{superkingdom}(100);Firmicutes{phylum}(100);Clostridia{class}(100);Clostridiales{order}(100);Lachnospiraceae{family}(100);Eisenbergiella{genus}(97);Unassigned{species}(28)	Bacteria	Firmicutes	Clostridia	Clostridiales	Lachnospiraceae	Eisenbergiella	Unassigned
OTU212	36	46	20	8	2	0	7	45	10	12	6	36	19	15	262	Bacteria{superkingdom}(100);Firmicutes{phylum}(100);Clostridia{class}(100);Clostridiales{order}(100);{family}(100);{genus}(100);uncultured_rumen_bacterium{species}(98)	Bacteria	Firmicutes	Clostridia	Clostridiales			uncultured_rumen_bacterium
OTU213	71	34	17	155	70	0	53	3	62	52	42	61	132	11	763	Bacteria{superkingdom}(100);Firmicutes{phylum}(100);Clostridia{class}(100);Clostridiales{order}(100);Ruminococcaceae{family}(81);Anaerobacterium{genus}(80);Unassigned{species}(72)	Bacteria	Firmicutes	Clostridia	Clostridiales	Ruminococcaceae	Anaerobacterium	Unassigned
OTU214	0	6	5	0	22	3	12	0	0	0	19	6	3	12	88	Bacteria{superkingdom}(100);Firmicutes{phylum}(100);Clostridia{class}(100);Clostridiales{order}(100);Ruminococcaceae{family}(100);{genus}(95);uncultured_rumen_bacterium_4C28d-12{species}(91)	Bacteria	Firmicutes	Clostridia	Clostridiales	Ruminococcaceae		uncultured_rumen_bacterium_4C28d-12
OTU215	35	19	24	18	104	113	49	55	47	40	35	38	23	14	614	Bacteria{superkingdom}(100);Firmicutes{phylum}(100);Clostridia{class}(100);Clostridiales{order}(100);Ruminococcaceae{family}(100);Oscillibacter{genus}(100);uncultured_Firmicutes_bacterium{species}(90)	Bacteria	Firmicutes	Clostridia	Clostridiales	Ruminococcaceae	Oscillibacter	uncultured_Firmicutes_bacterium
OTU216	4	0	8	3	48	0	34	14	28	1	9	20	6	2	177	Bacteria{superkingdom}(100);Firmicutes{phylum}(89);{class}(89);{order}(89);{family}(89);{genus}(89);Unassigned{species}(71)	Bacteria	Firmicutes					Unassigned
OTU217	510	322	663	90	1333	905	1135	550	403	388	1018	312	809	305	8743	Bacteria{superkingdom}(100);Firmicutes{phylum}(100);Clostridia{class}(100);Clostridiales{order}(100);Ruminococcaceae{family}(100);Oscillibacter{genus}(100);uncultured_Firmicutes_bacterium{species}(100)	Bacteria	Firmicutes	Clostridia	Clostridiales	Ruminococcaceae	Oscillibacter	uncultured_Firmicutes_bacterium
OTU218	0	1	0	0	0	0	0	0	2	0	0	9	0	0	12	Bacteria{superkingdom}(100);Unassigned{phylum}(75);Unassigned{class}(75);Unassigned{order}(75);Unassigned{family}(74);Unassigned{genus}(74);Unassigned{species}(73)	Bacteria	Unassigned	Unassigned	Unassigned	Unassigned	Unassigned	Unassigned
OTU219	264	90	167	187	158	5	152	89	140	103	193	149	102	68	1867	Bacteria{superkingdom}(100);Firmicutes{phylum}(100);Clostridia{class}(100);Clostridiales{order}(100);Ruminococcaceae{family}(100);{genus}(83);Unassigned{species}(64)	Bacteria	Firmicutes	Clostridia	Clostridiales	Ruminococcaceae		Unassigned
OTU220	26	15	30	50	35	25	32	21	3	16	85	19	36	17	410	Bacteria{superkingdom}(100);Firmicutes{phylum}(100);Bacilli{class}(100);Lactobacillales{order}(100);Streptococcaceae{family}(100);Streptococcus{genus}(100);Streptococcus_sp._GDLAMI-SD2{species}(82)	Bacteria	Firmicutes	Bacilli	Lactobacillales	Streptococcaceae	Streptococcus	Streptococcus_sp._GDLAMI-SD2
OTU221	0	0	0	0	198	357	398	0	0	0	0	0	0	0	953	Bacteria{superkingdom}(100);Bacteroidetes{phylum}(100);Bacteroidia{class}(100);Bacteroidales{order}(100);Porphyromonadaceae{family}(100);{genus}(100);Unassigned{species}(39)	Bacteria	Bacteroidetes	Bacteroidia	Bacteroidales	Porphyromonadaceae		Unassigned
OTU222	8	18	0	0	35	0	15	0	42	30	7	29	16	3	203	Bacteria{superkingdom}(100);Firmicutes{phylum}(100);Clostridia{class}(100);Clostridiales{order}(100);Lachnospiraceae{family}(100);{genus}(80);Unassigned{species}(60)	Bacteria	Firmicutes	Clostridia	Clostridiales	Lachnospiraceae		Unassigned
OTU223	147	227	94	40	62	0	258	220	714	224	213	443	313	35	2990	Bacteria{superkingdom}(100);Firmicutes{phylum}(100);Clostridia{class}(100);Clostridiales{order}(100);Ruminococcaceae{family}(93);Anaerobacterium{genus}(91);Unassigned{species}(71)	Bacteria	Firmicutes	Clostridia	Clostridiales	Ruminococcaceae	Anaerobacterium	Unassigned
OTU224	47	53	58	1	71	108	85	35	36	42	104	15	40	49	744	Bacteria{superkingdom}(100);Firmicutes{phylum}(100);Clostridia{class}(100);Clostridiales{order}(100);Lachnospiraceae{family}(100);Eisenbergiella{genus}(98);uncultured_bacterium{species}(88)	Bacteria	Firmicutes	Clostridia	Clostridiales	Lachnospiraceae	Eisenbergiella	uncultured_bacterium
OTU225	390	189	90	19	103	2341	771	291	65	191	117	3	960	51	5581	Bacteria{superkingdom}(100);Firmicutes{phylum}(100);Clostridia{class}(100);Clostridiales{order}(100);Lachnospiraceae{family}(100);Eisenbergiella{genus}(88);uncultured_bacterium{species}(84)	Bacteria	Firmicutes	Clostridia	Clostridiales	Lachnospiraceae	Eisenbergiella	uncultured_bacterium
OTU226	70	224	192	155	121	113	418	278	283	143	116	233	287	103	2736	Bacteria{superkingdom}(100);Bacteroidetes{phylum}(100);Bacteroidia{class}(100);Bacteroidales{order}(100);Porphyromonadaceae{family}(100);Unassigned{genus}(70);Unassigned{species}(67)	Bacteria	Bacteroidetes	Bacteroidia	Bacteroidales	Porphyromonadaceae	Unassigned	Unassigned
OTU227	0	17	23	5	3	9	55	10	13	10	19	30	0	11	205	Bacteria{superkingdom}(100);Firmicutes{phylum}(100);Clostridia{class}(100);Clostridiales{order}(100);Ruminococcaceae{family}(100);Unassigned{genus}(61);Unassigned{species}(25)	Bacteria	Firmicutes	Clostridia	Clostridiales	Ruminococcaceae	Unassigned	Unassigned
OTU228	7	270	548	173	377	0	0	0	1	8	515	4	226	55	2184	Bacteria{superkingdom}(100);Firmicutes{phylum}(100);Clostridia{class}(100);Clostridiales{order}(100);Lachnospiraceae{family}(100);Unassigned{genus}(38);Unassigned{species}(22)	Bacteria	Firmicutes	Clostridia	Clostridiales	Lachnospiraceae	Unassigned	Unassigned
OTU229	45	69	77	28	919	87	266	39	102	44	150	53	70	10	1959	Bacteria{superkingdom}(100);Firmicutes{phylum}(100);Clostridia{class}(100);Clostridiales{order}(100);Ruminococcaceae{family}(99);Unassigned{genus}(28);Unassigned{species}(19)	Bacteria	Firmicutes	Clostridia	Clostridiales	Ruminococcaceae	Unassigned	Unassigned
OTU230	0	10	1	0	278	0	237	0	170	7	4	87	31	0	825	Bacteria{superkingdom}(100);Firmicutes{phylum}(100);Clostridia{class}(100);Clostridiales{order}(100);Lachnospiraceae{family}(100);Unassigned{genus}(62);Unassigned{species}(29)	Bacteria	Firmicutes	Clostridia	Clostridiales	Lachnospiraceae	Unassigned	Unassigned
OTU231	0	8	88	32	5	0	14	25	8	4	81	60	15	1	341	Bacteria{superkingdom}(100);Firmicutes{phylum}(100);{class}(100);{order}(100);{family}(100);{genus}(100);Unassigned{species}(59)	Bacteria	Firmicutes					Unassigned
OTU232	1703	891	314	31	969	116	1409	267	498	252	253	33	819	13	7568	Bacteria{superkingdom}(100);Firmicutes{phylum}(100);Clostridia{class}(100);Clostridiales{order}(100);Ruminococcaceae{family}(100);Unassigned{genus}(78);Unassigned{species}(43)	Bacteria	Firmicutes	Clostridia	Clostridiales	Ruminococcaceae	Unassigned	Unassigned
OTU233	9	2105	16	10	720	7	24	542	93	4	979	1336	726	41	6612	Bacteria{superkingdom}(100);Firmicutes{phylum}(100);Clostridia{class}(100);Clostridiales{order}(100);Lachnospiraceae{family}(100);Unassigned{genus}(48);Unassigned{species}(43)	Bacteria	Firmicutes	Clostridia	Clostridiales	Lachnospiraceae	Unassigned	Unassigned
OTU234	16	5	1	1	1	31	15	4	0	31	17	0	21	273	416	Bacteria{superkingdom}(100);Proteobacteria{phylum}(100);Alphaproteobacteria{class}(100);Rhodospirillales{order}(100);Rhodospirillaceae{family}(100);Aestuariispira{genus}(100);Unassigned{species}(74)	Bacteria	Proteobacteria	Alphaproteobacteria	Rhodospirillales	Rhodospirillaceae	Aestuariispira	Unassigned
OTU235	1	24	2	7	4	1	6	3	6	6	11	72	4	482	629	Bacteria{superkingdom}(100);Firmicutes{phylum}(100);Bacilli{class}(100);Lactobacillales{order}(100);Enterococcaceae{family}(100);Enterococcus{genus}(100);Unassigned{species}(70)	Bacteria	Firmicutes	Bacilli	Lactobacillales	Enterococcaceae	Enterococcus	Unassigned
OTU236	531	16	151	0	566	0	35	0	29	0	0	2	4	1	1335	Bacteria{superkingdom}(100);Tenericutes{phylum}(100);Mollicutes{class}(100);Anaeroplasmatales{order}(100);Anaeroplasmataceae{family}(100);Anaeroplasma{genus}(100);uncultured_bacterium{species}(95)	Bacteria	Tenericutes	Mollicutes	Anaeroplasmatales	Anaeroplasmataceae	Anaeroplasma	uncultured_bacterium
OTU237	1	0	170	280	0	0	5	0	404	0	35	2	22	0	919	Bacteria{superkingdom}(100);Firmicutes{phylum}(100);{class}(100);{order}(100);{family}(100);{genus}(100);uncultured_Firmicutes_bacterium{species}(98)	Bacteria	Firmicutes					uncultured_Firmicutes_bacterium
OTU238	0	0	0	12	1	0	0	0	0	0	0	0	0	0	13	Bacteria{superkingdom}(100);Firmicutes{phylum}(100);{class}(100);{order}(100);{family}(100);{genus}(100);Unassigned{species}(58)	Bacteria	Firmicutes					Unassigned
OTU239	0	5	5	0	46	14	26	6	8	11	125	6	71	9	332	Bacteria{superkingdom}(100);Firmicutes{phylum}(100);Clostridia{class}(100);Clostridiales{order}(100);Lachnospiraceae{family}(100);Unassigned{genus}(67);Unassigned{species}(24)	Bacteria	Firmicutes	Clostridia	Clostridiales	Lachnospiraceae	Unassigned	Unassigned
OTU240	343	83	143	1297	13	763	215	529	168	939	411	379	57	759	6099	Bacteria{superkingdom}(100);Proteobacteria{phylum}(100);Alphaproteobacteria{class}(100);Rhodospirillales{order}(96);Rhodospirillaceae{family}(96);Aestuariispira{genus}(96);Unassigned{species}(46)	Bacteria	Proteobacteria	Alphaproteobacteria	Rhodospirillales	Rhodospirillaceae	Aestuariispira	Unassigned
OTU241	13	29	1	22	2	5	6	21	103	6	3	14	3	9	237	Bacteria{superkingdom}(100);Firmicutes{phylum}(100);Bacilli{class}(100);Lactobacillales{order}(100);Lactobacillaceae{family}(100);Lactobacillus{genus}(100);Unassigned{species}(46)	Bacteria	Firmicutes	Bacilli	Lactobacillales	Lactobacillaceae	Lactobacillus	Unassigned
OTU242	20	5	2	9	3	1	2	15	5	0	5	8	0	7	82	Bacteria{superkingdom}(100);Unassigned{phylum}(64);Unassigned{class}(64);Unassigned{order}(64);Unassigned{family}(64);Unassigned{genus}(37);Unassigned{species}(22)	Bacteria	Unassigned	Unassigned	Unassigned	Unassigned	Unassigned	Unassigned
OTU243	0	1	0	1	0	0	0	0	0	0	0	0	1	0	3	Bacteria{superkingdom}(100);Firmicutes{phylum}(100);Clostridia{class}(100);Clostridiales{order}(100);Peptostreptococcaceae{family}(100);Peptostreptococcus{genus}(100);Peptostreptococcus_russellii{species}(100)	Bacteria	Firmicutes	Clostridia	Clostridiales	Peptostreptococcaceae	Peptostreptococcus	Peptostreptococcus_russellii
OTU244	0	1	0	0	1	1	0	0	0	0	0	0	0	0	3	Bacteria{superkingdom}(100);Actinobacteria{phylum}(100);Actinobacteria{class}(100);Actinomycetales{order}(100);Corynebacteriaceae{family}(100);Corynebacterium{genus}(100);Corynebacterium_mastitidis{species}(91)	Bacteria	Actinobacteria	Actinobacteria	Actinomycetales	Corynebacteriaceae	Corynebacterium	Corynebacterium_mastitidis
OTU245	27	36	30	33	217	3	13	21	31	22	16	19	88	34	590	Bacteria{superkingdom}(100);Firmicutes{phylum}(100);Clostridia{class}(100);Clostridiales{order}(100);Ruminococcaceae{family}(100);Unassigned{genus}(72);Unassigned{species}(3)	Bacteria	Firmicutes	Clostridia	Clostridiales	Ruminococcaceae	Unassigned	Unassigned
OTU246	17	35	24	163	334	17	12	95	9	580	4	68	1149	1217	3724	Bacteria{superkingdom}(100);Firmicutes{phylum}(100);Clostridia{class}(100);Clostridiales{order}(100);Ruminococcaceae{family}(100);Anaerobacterium{genus}(99);uncultured_rumen_bacterium{species}(92)	Bacteria	Firmicutes	Clostridia	Clostridiales	Ruminococcaceae	Anaerobacterium	uncultured_rumen_bacterium
OTU247	7	10	1	0	7	19	11	5	5	0	3	5	2	1	76	Bacteria{superkingdom}(100);Firmicutes{phylum}(100);Clostridia{class}(100);Clostridiales{order}(100);Ruminococcaceae{family}(98);Unassigned{genus}(26);Unassigned{species}(17)	Bacteria	Firmicutes	Clostridia	Clostridiales	Ruminococcaceae	Unassigned	Unassigned
OTU248	46	20	2	9	1	2	12	27	23	33	11	14	3	26	229	Bacteria{superkingdom}(100);Firmicutes{phylum}(100);Clostridia{class}(100);Clostridiales{order}(98);{family}(83);{genus}(83);Unassigned{species}(58)	Bacteria	Firmicutes	Clostridia	Clostridiales			Unassigned
OTU249	4	160	291	95	256	36	21	0	0	2	265	0	169	30	1329	Bacteria{superkingdom}(100);Firmicutes{phylum}(100);Clostridia{class}(100);Clostridiales{order}(100);Lachnospiraceae{family}(100);Unassigned{genus}(46);Unassigned{species}(39)	Bacteria	Firmicutes	Clostridia	Clostridiales	Lachnospiraceae	Unassigned	Unassigned
OTU250	116	73	63	77	89	74	78	52	71	40	101	98	39	25	996	Bacteria{superkingdom}(100);Firmicutes{phylum}(100);Clostridia{class}(100);Clostridiales{order}(100);Ruminococcaceae{family}(100);Papillibacter{genus}(91);uncultured_bacterium{species}(91)	Bacteria	Firmicutes	Clostridia	Clostridiales	Ruminococcaceae	Papillibacter	uncultured_bacterium
OTU251	0	0	5	0	10	0	60	0	0	2	0	57	263	0	397	Bacteria{superkingdom}(100);Firmicutes{phylum}(100);{class}(100);{order}(100);{family}(100);{genus}(100);Unassigned{species}(44)	Bacteria	Firmicutes					Unassigned
OTU252	244	294	202	37	421	513	423	290	235	318	443	211	243	56	3930	Bacteria{superkingdom}(100);Firmicutes{phylum}(100);Clostridia{class}(100);Clostridiales{order}(100);Ruminococcaceae{family}(100);{genus}(97);Unassigned{species}(15)	Bacteria	Firmicutes	Clostridia	Clostridiales	Ruminococcaceae		Unassigned
OTU253	0	0	0	0	0	0	0	0	0	0	0	0	1	0	1	Bacteria{superkingdom}(100);Bacteroidetes{phylum}(100);Bacteroidia{class}(100);Bacteroidales{order}(100);Porphyromonadaceae{family}(100);{genus}(100);uncultured_bacterium{species}(100)	Bacteria	Bacteroidetes	Bacteroidia	Bacteroidales	Porphyromonadaceae		uncultured_bacterium
OTU254	11	21	21	25	14	0	17	18	11	19	27	23	35	0	242	Bacteria{superkingdom}(100);Firmicutes{phylum}(100);Clostridia{class}(100);Clostridiales{order}(100);Ruminococcaceae{family}(100);Unassigned{genus}(79);Unassigned{species}(66)	Bacteria	Firmicutes	Clostridia	Clostridiales	Ruminococcaceae	Unassigned	Unassigned
OTU255	47	32	53	11	141	206	66	96	99	54	32	44	80	32	993	Bacteria{superkingdom}(100);Firmicutes{phylum}(100);Clostridia{class}(100);Clostridiales{order}(100);Ruminococcaceae{family}(100);Oscillibacter{genus}(100);uncultured_bacterium{species}(99)	Bacteria	Firmicutes	Clostridia	Clostridiales	Ruminococcaceae	Oscillibacter	uncultured_bacterium
OTU256	0	0	0	0	0	3	0	0	0	0	0	0	0	1	4	Bacteria{superkingdom}(100);Firmicutes{phylum}(100);Clostridia{class}(100);Clostridiales{order}(100);Unassigned{family}(40);Unassigned{genus}(40);Unassigned{species}(25)	Bacteria	Firmicutes	Clostridia	Clostridiales	Unassigned	Unassigned	Unassigned
OTU257	0	2	1	2	0	2	2	6	0	3	2	5	6	2	33	Bacteria{superkingdom}(100);Bacteroidetes{phylum}(100);Bacteroidia{class}(100);Bacteroidales{order}(100);Porphyromonadaceae{family}(100);{genus}(99);uncultured_bacterium{species}(95)	Bacteria	Bacteroidetes	Bacteroidia	Bacteroidales	Porphyromonadaceae		uncultured_bacterium
OTU258	0	0	0	0	0	0	1	0	0	17	0	4	0	0	22	Bacteria{superkingdom}(100);Firmicutes{phylum}(89);Clostridia{class}(88);Clostridiales{order}(88);Unassigned{family}(55);Unassigned{genus}(55);Unassigned{species}(47)	Bacteria	Firmicutes	Clostridia	Clostridiales	Unassigned	Unassigned	Unassigned
OTU259	221	151	246	186	31	2	62	439	333	592	94	103	331	1028	3819	Bacteria{superkingdom}(100);Bacteroidetes{phylum}(100);Bacteroidia{class}(100);Bacteroidales{order}(100);Porphyromonadaceae{family}(100);{genus}(100);uncultured_Bacteroidetes_bacterium{species}(84)	Bacteria	Bacteroidetes	Bacteroidia	Bacteroidales	Porphyromonadaceae		uncultured_Bacteroidetes_bacterium
OTU260	23	19	58	3	40	90	99	23	21	7	43	25	34	21	506	Bacteria{superkingdom}(100);Firmicutes{phylum}(100);Clostridia{class}(100);Clostridiales{order}(100);Ruminococcaceae{family}(100);Oscillibacter{genus}(100);uncultured_bacterium{species}(99)	Bacteria	Firmicutes	Clostridia	Clostridiales	Ruminococcaceae	Oscillibacter	uncultured_bacterium
OTU261	0	13	3	0	3	32	23	2	17	18	40	3	6	13	173	Bacteria{superkingdom}(100);Firmicutes{phylum}(100);Clostridia{class}(100);Clostridiales{order}(100);Lachnospiraceae{family}(100);Clostridium_XlVa{genus}(97);uncultured_Clostridiales_bacterium{species}(80)	Bacteria	Firmicutes	Clostridia	Clostridiales	Lachnospiraceae	Clostridium_XlVa	uncultured_Clostridiales_bacterium
OTU262	110	75	67	110	2	19	30	25	40	7	37	36	2	67	627	Bacteria{superkingdom}(100);Bacteroidetes{phylum}(100);Bacteroidia{class}(100);Bacteroidales{order}(100);Porphyromonadaceae{family}(100);Butyricimonas{genus}(100);Butyricimonas_synergistica{species}(99)	Bacteria	Bacteroidetes	Bacteroidia	Bacteroidales	Porphyromonadaceae	Butyricimonas	Butyricimonas_synergistica
OTU263	34	103	7	31	38	21	120	32	29	25	28	49	28	5	550	Bacteria{superkingdom}(100);Firmicutes{phylum}(100);Clostridia{class}(100);Clostridiales{order}(100);Clostridiales_Incertae_Sedis_XIII{family}(100);Anaerovorax{genus}(100);uncultured_bacterium{species}(80)	Bacteria	Firmicutes	Clostridia	Clostridiales	Clostridiales_Incertae_Sedis_XIII	Anaerovorax	uncultured_bacterium
OTU264	507	239	134	850	486	45	375	124	321	274	350	705	363	107	4880	Bacteria{superkingdom}(100);Firmicutes{phylum}(100);Clostridia{class}(100);Clostridiales{order}(100);Ruminococcaceae{family}(100);Unassigned{genus}(53);Unassigned{species}(42)	Bacteria	Firmicutes	Clostridia	Clostridiales	Ruminococcaceae	Unassigned	Unassigned
OTU265	1004	104	706	26	1326	56	26	19	89	25	247	2	42	1	3673	Bacteria{superkingdom}(100);Firmicutes{phylum}(100);Clostridia{class}(100);Clostridiales{order}(100);Lachnospiraceae{family}(100);Unassigned{genus}(71);Unassigned{species}(46)	Bacteria	Firmicutes	Clostridia	Clostridiales	Lachnospiraceae	Unassigned	Unassigned
OTU266	92	116	207	19	234	322	184	363	239	148	283	121	162	108	2598	Bacteria{superkingdom}(100);Firmicutes{phylum}(100);Clostridia{class}(100);Clostridiales{order}(100);Ruminococcaceae{family}(100);Unassigned{genus}(61);Unassigned{species}(61)	Bacteria	Firmicutes	Clostridia	Clostridiales	Ruminococcaceae	Unassigned	Unassigned
OTU267	0	1	1	1	2	2	14	3	0	53	16	40	3	0	136	Bacteria{superkingdom}(100);Firmicutes{phylum}(93);Clostridia{class}(87);Clostridiales{order}(87);Unassigned{family}(30);Unassigned{genus}(30);Unassigned{species}(6)	Bacteria	Firmicutes	Clostridia	Clostridiales	Unassigned	Unassigned	Unassigned
OTU268	63	26	45	25	107	0	88	21	29	11	7	53	40	12	527	Bacteria{superkingdom}(100);Firmicutes{phylum}(100);Clostridia{class}(100);Clostridiales{order}(100);Ruminococcaceae{family}(96);Unassigned{genus}(78);Unassigned{species}(48)	Bacteria	Firmicutes	Clostridia	Clostridiales	Ruminococcaceae	Unassigned	Unassigned
OTU269	9	27	59	88	10	21	53	25	32	34	18	64	27	23	490	Bacteria{superkingdom}(100);Actinobacteria{phylum}(100);Actinobacteria{class}(100);Coriobacteriales{order}(96);Coriobacteriaceae{family}(96);{genus}(96);uncultured_actinobacterium{species}(82)	Bacteria	Actinobacteria	Actinobacteria	Coriobacteriales	Coriobacteriaceae		uncultured_actinobacterium
OTU270	139	21	76	416	24	11	17	18	27	16	17	8	14	21	825	Bacteria{superkingdom}(100);Firmicutes{phylum}(100);Clostridia{class}(100);Clostridiales{order}(100);Lachnospiraceae{family}(100);Unassigned{genus}(50);Unassigned{species}(17)	Bacteria	Firmicutes	Clostridia	Clostridiales	Lachnospiraceae	Unassigned	Unassigned
OTU271	207	336	1143	412	435	295	915	156	454	147	465	620	196	40	5821	Bacteria{superkingdom}(100);Firmicutes{phylum}(100);Clostridia{class}(100);Clostridiales{order}(100);Ruminococcaceae{family}(100);Unassigned{genus}(73);Unassigned{species}(51)	Bacteria	Firmicutes	Clostridia	Clostridiales	Ruminococcaceae	Unassigned	Unassigned
OTU272	35	24	51	15	49	22	49	44	77	26	7	25	17	21	462	Bacteria{superkingdom}(100);Firmicutes{phylum}(100);Clostridia{class}(100);Clostridiales{order}(100);Ruminococcaceae{family}(100);Unassigned{genus}(70);Unassigned{species}(51)	Bacteria	Firmicutes	Clostridia	Clostridiales	Ruminococcaceae	Unassigned	Unassigned
OTU273	590	127	53	7909	2	31	26	284	7	1096	203	249	176	728	11481	Bacteria{superkingdom}(100);Firmicutes{phylum}(100);Clostridia{class}(100);Clostridiales{order}(100);Lachnospiraceae{family}(100);Unassigned{genus}(67);Unassigned{species}(41)	Bacteria	Firmicutes	Clostridia	Clostridiales	Lachnospiraceae	Unassigned	Unassigned
OTU274	16	37	10	13	25	95	35	104	45	89	96	52	81	33	731	Bacteria{superkingdom}(100);Bacteroidetes{phylum}(100);Bacteroidia{class}(100);Bacteroidales{order}(100);Porphyromonadaceae{family}(100);{genus}(88);Unassigned{species}(79)	Bacteria	Bacteroidetes	Bacteroidia	Bacteroidales	Porphyromonadaceae		Unassigned
OTU275	319	281	68	161	95	123	80	31	76	84	86	74	40	267	1785	Bacteria{superkingdom}(100);Bacteroidetes{phylum}(100);Bacteroidia{class}(100);Bacteroidales{order}(100);Bacteroidaceae{family}(100);Bacteroides{genus}(100);Bacteroides_eggerthii{species}(100)	Bacteria	Bacteroidetes	Bacteroidia	Bacteroidales	Bacteroidaceae	Bacteroides	Bacteroides_eggerthii
OTU276	2	1	29	8	159	7	22	0	1	11	0	8	12	2	262	Bacteria{superkingdom}(100);Proteobacteria{phylum}(100);Deltaproteobacteria{class}(100);Bdellovibrionales{order}(100);Bdellovibrionaceae{family}(100);Vampirovibrio{genus}(100);Unassigned{species}(70)	Bacteria	Proteobacteria	Deltaproteobacteria	Bdellovibrionales	Bdellovibrionaceae	Vampirovibrio	Unassigned
OTU277	590	0	54	14	537	865	0	0	137	507	0	1115	1	93	3913	Bacteria{superkingdom}(100);Firmicutes{phylum}(100);Clostridia{class}(100);Clostridiales{order}(100);Ruminococcaceae{family}(100);Ruminococcus{genus}(100);Ruminococcus_flavefaciens{species}(99)	Bacteria	Firmicutes	Clostridia	Clostridiales	Ruminococcaceae	Ruminococcus	Ruminococcus_flavefaciens
OTU278	1079	2663	794	1359	221	1051	1333	1347	627	565	810	1396	508	690	14443	Bacteria{superkingdom}(100);Firmicutes{phylum}(100);Clostridia{class}(100);Clostridiales{order}(100);Ruminococcaceae{family}(100);{genus}(100);Unassigned{species}(47)	Bacteria	Firmicutes	Clostridia	Clostridiales	Ruminococcaceae		Unassigned
OTU279	3	4	1	2	2	10	3	8	10	3	0	9	11	17	83	Bacteria{superkingdom}(100);Firmicutes{phylum}(100);Erysipelotrichia{class}(99);Erysipelotrichales{order}(99);Erysipelotrichaceae{family}(99);Erysipelotrichaceae_incertae_sedis{genus}(94);Unassigned{species}(48)	Bacteria	Firmicutes	Erysipelotrichia	Erysipelotrichales	Erysipelotrichaceae	Erysipelotrichaceae_incertae_sedis	Unassigned
OTU280	80	26	42	0	3	0	1059	25	8	0	3	15	5	19	1285	Bacteria{superkingdom}(100);Firmicutes{phylum}(100);Clostridia{class}(100);Clostridiales{order}(100);Lachnospiraceae{family}(100);Eisenbergiella{genus}(89);uncultured_bacterium{species}(87)	Bacteria	Firmicutes	Clostridia	Clostridiales	Lachnospiraceae	Eisenbergiella	uncultured_bacterium
OTU281	0	2	1	0	0	0	74	0	16	89	0	17	1	0	200	Bacteria{superkingdom}(100);Firmicutes{phylum}(100);Clostridia{class}(100);Clostridiales{order}(100);Unassigned{family}(67);Unassigned{genus}(67);Unassigned{species}(46)	Bacteria	Firmicutes	Clostridia	Clostridiales	Unassigned	Unassigned	Unassigned
OTU282	2	22	1	1	1	4	17	6	1	2	3	3	3	34	100	Bacteria{superkingdom}(100);Firmicutes{phylum}(100);Bacilli{class}(100);Lactobacillales{order}(100);Enterococcaceae{family}(100);Enterococcus{genus}(100);Unassigned{species}(66)	Bacteria	Firmicutes	Bacilli	Lactobacillales	Enterococcaceae	Enterococcus	Unassigned
OTU283	243	5	58	149	7	106	33	54	0	1850	39	27	28	370	2969	Bacteria{superkingdom}(100);Firmicutes{phylum}(100);Clostridia{class}(100);Clostridiales{order}(100);Ruminococcaceae{family}(100);Anaerobacterium{genus}(99);uncultured_bacterium{species}(93)	Bacteria	Firmicutes	Clostridia	Clostridiales	Ruminococcaceae	Anaerobacterium	uncultured_bacterium
OTU284	1007	1	73	1	1225	0	1	229	25	0	3	0	8	55	2628	Bacteria{superkingdom}(100);Firmicutes{phylum}(100);Clostridia{class}(100);Clostridiales{order}(100);Lachnospiraceae{family}(100);Unassigned{genus}(76);Unassigned{species}(37)	Bacteria	Firmicutes	Clostridia	Clostridiales	Lachnospiraceae	Unassigned	Unassigned
OTU285	37	34	52	5	80	58	97	53	55	19	47	20	40	18	615	Bacteria{superkingdom}(100);Firmicutes{phylum}(100);Clostridia{class}(100);Clostridiales{order}(100);Ruminococcaceae{family}(98);Unassigned{genus}(22);Unassigned{species}(22)	Bacteria	Firmicutes	Clostridia	Clostridiales	Ruminococcaceae	Unassigned	Unassigned
OTU286	118	54	272	474	78	53	195	86	14	14	93	2	14	2	1469	Bacteria{superkingdom}(100);Firmicutes{phylum}(100);Clostridia{class}(100);Clostridiales{order}(100);Lachnospiraceae{family}(100);{genus}(93);Unassigned{species}(74)	Bacteria	Firmicutes	Clostridia	Clostridiales	Lachnospiraceae		Unassigned
OTU287	0	0	0	1	3	1	8	12	0	69	3	20	6	11	134	Bacteria{superkingdom}(100);Firmicutes{phylum}(100);Clostridia{class}(100);Clostridiales{order}(100);Ruminococcaceae{family}(100);{genus}(97);unidentified_rumen_bacterium_RFN71{species}(87)	Bacteria	Firmicutes	Clostridia	Clostridiales	Ruminococcaceae		unidentified_rumen_bacterium_RFN71
OTU288	14	161	26	36	92	16	139	39	224	12	17	80	35	6	897	Bacteria{superkingdom}(100);Firmicutes{phylum}(100);{class}(100);{order}(100);{family}(100);{genus}(100);uncultured_rumen_bacterium{species}(94)	Bacteria	Firmicutes					uncultured_rumen_bacterium
OTU289	138	34	2	68	340	65	68	25	67	14	4	72	87	6	990	Bacteria{superkingdom}(100);Firmicutes{phylum}(100);Clostridia{class}(100);Clostridiales{order}(100);Ruminococcaceae{family}(100);Butyricicoccus{genus}(100);Unassigned{species}(59)	Bacteria	Firmicutes	Clostridia	Clostridiales	Ruminococcaceae	Butyricicoccus	Unassigned
OTU290	22	64	71	62	20	30	44	108	111	128	80	82	131	66	1019	Bacteria{superkingdom}(100);Bacteroidetes{phylum}(100);Bacteroidia{class}(100);Bacteroidales{order}(100);Porphyromonadaceae{family}(100);{genus}(98);uncultured_bacterium{species}(94)	Bacteria	Bacteroidetes	Bacteroidia	Bacteroidales	Porphyromonadaceae		uncultured_bacterium
OTU291	78	302	0	14	8	0	19	92	73	80	254	27	39	1	987	Bacteria{superkingdom}(100);Firmicutes{phylum}(100);Clostridia{class}(100);Clostridiales{order}(100);Ruminococcaceae{family}(100);{genus}(100);Unassigned{species}(57)	Bacteria	Firmicutes	Clostridia	Clostridiales	Ruminococcaceae		Unassigned
OTU292	58	43	18	17	18	64	45	37	95	11	42	44	10	18	520	Bacteria{superkingdom}(100);Actinobacteria{phylum}(100);Actinobacteria{class}(100);Coriobacteriales{order}(100);Coriobacteriaceae{family}(100);{genus}(99);uncultured_bacterium{species}(89)	Bacteria	Actinobacteria	Actinobacteria	Coriobacteriales	Coriobacteriaceae		uncultured_bacterium
OTU293	33	10	4	38	2	0	35	33	2	46	6	10	10	2	231	Bacteria{superkingdom}(100);Firmicutes{phylum}(100);Clostridia{class}(100);Clostridiales{order}(100);Ruminococcaceae{family}(100);{genus}(100);Unassigned{species}(32)	Bacteria	Firmicutes	Clostridia	Clostridiales	Ruminococcaceae		Unassigned
OTU294	141	186	61	103	28	1	12	81	277	79	51	25	31	32	1108	Bacteria{superkingdom}(100);Firmicutes{phylum}(100);Clostridia{class}(100);Clostridiales{order}(100);Ruminococcaceae{family}(99);{genus}(95);Unassigned{species}(48)	Bacteria	Firmicutes	Clostridia	Clostridiales	Ruminococcaceae		Unassigned
OTU295	348	566	200	120	175	526	438	794	940	672	224	459	605	296	6363	Bacteria{superkingdom}(100);Bacteroidetes{phylum}(100);Bacteroidia{class}(100);Bacteroidales{order}(100);Porphyromonadaceae{family}(100);Barnesiella{genus}(90);uncultured_bacterium{species}(90)	Bacteria	Bacteroidetes	Bacteroidia	Bacteroidales	Porphyromonadaceae	Barnesiella	uncultured_bacterium
OTU296	11179	689	4119	10946	801	4	70	6781	1798	14019	6433	1643	11201	8061	77744	Bacteria{superkingdom}(100);Firmicutes{phylum}(100);Clostridia{class}(100);Clostridiales{order}(100);Ruminococcaceae{family}(100);{genus}(99);uncultured_bacterium_adhufec108{species}(94)	Bacteria	Firmicutes	Clostridia	Clostridiales	Ruminococcaceae		uncultured_bacterium_adhufec108
OTU297	42	103	247	50	27	2	159	103	134	211	155	586	362	67	2248	Bacteria{superkingdom}(100);Firmicutes{phylum}(100);Clostridia{class}(100);Clostridiales{order}(100);Ruminococcaceae{family}(99);Anaerobacterium{genus}(98);Unassigned{species}(78)	Bacteria	Firmicutes	Clostridia	Clostridiales	Ruminococcaceae	Anaerobacterium	Unassigned
OTU298	288	280	362	162	303	202	454	168	243	134	308	478	354	118	3854	Bacteria{superkingdom}(100);Firmicutes{phylum}(100);Clostridia{class}(100);Clostridiales{order}(100);Ruminococcaceae{family}(100);Intestinimonas{genus}(100);uncultured_bacterium{species}(86)	Bacteria	Firmicutes	Clostridia	Clostridiales	Ruminococcaceae	Intestinimonas	uncultured_bacterium
OTU299	55	49	18	49	39	29	32	66	41	21	10	31	21	44	505	Bacteria{superkingdom}(100);Firmicutes{phylum}(100);Clostridia{class}(100);Clostridiales{order}(100);Ruminococcaceae{family}(100);Unassigned{genus}(70);Unassigned{species}(67)	Bacteria	Firmicutes	Clostridia	Clostridiales	Ruminococcaceae	Unassigned	Unassigned
OTU300	11	59	28	1	1	15	29	12	0	3	4	64	92	562	881	Bacteria{superkingdom}(100);Bacteroidetes{phylum}(100);Bacteroidia{class}(100);Bacteroidales{order}(100);Porphyromonadaceae{family}(100);Unassigned{genus}(77);Unassigned{species}(75)	Bacteria	Bacteroidetes	Bacteroidia	Bacteroidales	Porphyromonadaceae	Unassigned	Unassigned
OTU301	0	2	0	0	0	0	0	2	2	3	7	3	0	0	19	Bacteria{superkingdom}(100);Firmicutes{phylum}(100);Bacilli{class}(100);Bacillales{order}(100);Staphylococcaceae{family}(100);Jeotgalicoccus{genus}(100);Jeotgalicoccus_halotolerans{species}(85)	Bacteria	Firmicutes	Bacilli	Bacillales	Staphylococcaceae	Jeotgalicoccus	Jeotgalicoccus_halotolerans
OTU302	82	23	2523	418	8	3	278	211	129	16	429	15	660	64	4859	Bacteria{superkingdom}(100);Firmicutes{phylum}(100);Clostridia{class}(100);Clostridiales{order}(100);Lachnospiraceae{family}(100);Unassigned{genus}(56);Unassigned{species}(28)	Bacteria	Firmicutes	Clostridia	Clostridiales	Lachnospiraceae	Unassigned	Unassigned
OTU303	0	24	0	0	0	0	29	1	3	0	0	0	0	2	59	Bacteria{superkingdom}(100);Firmicutes{phylum}(100);Clostridia{class}(100);Clostridiales{order}(100);Lachnospiraceae{family}(98);Unassigned{genus}(68);Unassigned{species}(25)	Bacteria	Firmicutes	Clostridia	Clostridiales	Lachnospiraceae	Unassigned	Unassigned
OTU304	184	33	354	62	59	0	33	222	10	71	22	16	115	18	1199	Bacteria{superkingdom}(100);Firmicutes{phylum}(100);Clostridia{class}(100);Clostridiales{order}(100);Ruminococcaceae{family}(100);Ruminococcus{genus}(80);Unassigned{species}(56)	Bacteria	Firmicutes	Clostridia	Clostridiales	Ruminococcaceae	Ruminococcus	Unassigned
OTU305	63	50	261	87	105	156	223	43	57	33	82	74	100	46	1380	Bacteria{superkingdom}(100);Firmicutes{phylum}(100);Clostridia{class}(100);Clostridiales{order}(100);Lachnospiraceae{family}(100);Unassigned{genus}(47);Unassigned{species}(26)	Bacteria	Firmicutes	Clostridia	Clostridiales	Lachnospiraceae	Unassigned	Unassigned
OTU306	113	459	392	91	0	0	127	0	0	136	0	7	0	39	1364	Bacteria{superkingdom}(100);Firmicutes{phylum}(100);Clostridia{class}(100);Clostridiales{order}(100);Ruminococcaceae{family}(100);Ruminococcus{genus}(100);Unassigned{species}(38)	Bacteria	Firmicutes	Clostridia	Clostridiales	Ruminococcaceae	Ruminococcus	Unassigned
OTU307	48	115	54	37	274	1	166	44	43	45	85	33	44	13	1002	Bacteria{superkingdom}(100);Firmicutes{phylum}(100);Clostridia{class}(100);Clostridiales{order}(100);Ruminococcaceae{family}(100);Unassigned{genus}(79);Unassigned{species}(7)	Bacteria	Firmicutes	Clostridia	Clostridiales	Ruminococcaceae	Unassigned	Unassigned
OTU308	0	0	0	0	0	0	1	0	0	0	0	0	0	0	1	Bacteria{superkingdom}(100);Unassigned{phylum}(63);Unassigned{class}(58);Unassigned{order}(58);Unassigned{family}(58);Unassigned{genus}(49);Unassigned{species}(31)	Bacteria	Unassigned	Unassigned	Unassigned	Unassigned	Unassigned	Unassigned
OTU309	86	42	156	31	92	81	202	36	76	37	44	17	35	40	975	Bacteria{superkingdom}(100);Firmicutes{phylum}(100);Clostridia{class}(100);Clostridiales{order}(100);Ruminococcaceae{family}(100);Oscillibacter{genus}(100);Unassigned{species}(44)	Bacteria	Firmicutes	Clostridia	Clostridiales	Ruminococcaceae	Oscillibacter	Unassigned
OTU310	198	9	1	28	1	0	38	43	0	24	16	4	492	0	854	Bacteria{superkingdom}(100);Firmicutes{phylum}(100);Clostridia{class}(100);Clostridiales{order}(100);Lachnospiraceae{family}(100);Unassigned{genus}(54);Unassigned{species}(28)	Bacteria	Firmicutes	Clostridia	Clostridiales	Lachnospiraceae	Unassigned	Unassigned
OTU311	1	10	5	14	11	0	11	4	7	0	43	2	3	2	113	Bacteria{superkingdom}(100);Firmicutes{phylum}(100);Clostridia{class}(100);Clostridiales{order}(100);Lachnospiraceae{family}(100);Unassigned{genus}(34);Unassigned{species}(23)	Bacteria	Firmicutes	Clostridia	Clostridiales	Lachnospiraceae	Unassigned	Unassigned
OTU312	1	0	1	0	0	0	0	0	4	0	7	4	37	0	54	Bacteria{superkingdom}(100);Firmicutes{phylum}(100);{class}(100);{order}(100);{family}(100);{genus}(100);Unassigned{species}(43)	Bacteria	Firmicutes					Unassigned
OTU313	10	21	21	8	12	5	23	10	4	3	19	2	4	7	149	Bacteria{superkingdom}(100);Firmicutes{phylum}(100);Clostridia{class}(100);Clostridiales{order}(100);Lachnospiraceae{family}(100);{genus}(96);Unassigned{species}(73)	Bacteria	Firmicutes	Clostridia	Clostridiales	Lachnospiraceae		Unassigned
OTU314	13	93	82	0	26	7	73	28	30	26	19	59	19	13	488	Bacteria{superkingdom}(100);Firmicutes{phylum}(100);Clostridia{class}(100);Clostridiales{order}(100);Lachnospiraceae{family}(100);Acetatifactor{genus}(97);Unassigned{species}(56)	Bacteria	Firmicutes	Clostridia	Clostridiales	Lachnospiraceae	Acetatifactor	Unassigned
OTU315	9	103	90	3	86	620	557	132	25	200	255	294	108	31	2513	Bacteria{superkingdom}(100);Proteobacteria{phylum}(100);Deltaproteobacteria{class}(100);Desulfovibrionales{order}(100);Desulfovibrionaceae{family}(100);Desulfovibrio{genus}(90);Unassigned{species}(27)	Bacteria	Proteobacteria	Deltaproteobacteria	Desulfovibrionales	Desulfovibrionaceae	Desulfovibrio	Unassigned
OTU316	52	3	157	13	174	48	84	12	49	10	65	16	11	23	717	Bacteria{superkingdom}(100);Proteobacteria{phylum}(100);Deltaproteobacteria{class}(100);Bdellovibrionales{order}(100);Bdellovibrionaceae{family}(100);Vampirovibrio{genus}(100);Unassigned{species}(78)	Bacteria	Proteobacteria	Deltaproteobacteria	Bdellovibrionales	Bdellovibrionaceae	Vampirovibrio	Unassigned
OTU317	0	0	0	0	0	0	0	8	1	1	1	0	0	0	11	Bacteria{superkingdom}(100);Firmicutes{phylum}(100);Clostridia{class}(100);Clostridiales{order}(100);Ruminococcaceae{family}(100);Oscillibacter{genus}(86);Unassigned{species}(52)	Bacteria	Firmicutes	Clostridia	Clostridiales	Ruminococcaceae	Oscillibacter	Unassigned
OTU318	935	357	2174	258	670	815	1445	122	295	297	103	134	92	396	8093	Bacteria{superkingdom}(100);Proteobacteria{phylum}(100);Deltaproteobacteria{class}(100);Desulfovibrionales{order}(100);Desulfovibrionaceae{family}(100);{genus}(98);Unassigned{species}(56)	Bacteria	Proteobacteria	Deltaproteobacteria	Desulfovibrionales	Desulfovibrionaceae		Unassigned
OTU319	1514	329	197	60	310	0	698	543	548	2	40	69	16	16	4342	Bacteria{superkingdom}(100);Firmicutes{phylum}(100);Clostridia{class}(100);Clostridiales{order}(100);Lachnospiraceae{family}(100);Lachnospiracea_incertae_sedis{genus}(92);Unassigned{species}(59)	Bacteria	Firmicutes	Clostridia	Clostridiales	Lachnospiraceae	Lachnospiracea_incertae_sedis	Unassigned
OTU320	125	86	142	63	500	491	208	146	117	164	206	94	85	34	2461	Bacteria{superkingdom}(100);Firmicutes{phylum}(100);Clostridia{class}(100);Clostridiales{order}(100);Ruminococcaceae{family}(100);Oscillibacter{genus}(100);Unassigned{species}(63)	Bacteria	Firmicutes	Clostridia	Clostridiales	Ruminococcaceae	Oscillibacter	Unassigned
OTU321	548	353	325	78	2828	1575	5651	17	901	476	205	68	263	476	13764	Bacteria{superkingdom}(100);Proteobacteria{phylum}(100);Epsilonproteobacteria{class}(100);Campylobacterales{order}(100);Helicobacteraceae{family}(100);Helicobacter{genus}(100);Helicobacter_rodentium{species}(93)	Bacteria	Proteobacteria	Epsilonproteobacteria	Campylobacterales	Helicobacteraceae	Helicobacter	Helicobacter_rodentium
OTU322	16	71	52	136	114	212	357	119	79	118	57	111	31	312	1785	Bacteria{superkingdom}(100);Bacteroidetes{phylum}(100);Bacteroidia{class}(100);Bacteroidales{order}(100);Porphyromonadaceae{family}(100);{genus}(99);uncultured_bacterium{species}(97)	Bacteria	Bacteroidetes	Bacteroidia	Bacteroidales	Porphyromonadaceae		uncultured_bacterium
OTU323	15	32	32	10	80	32	27	5	13	16	8	30	13	20	333	Bacteria{superkingdom}(100);Firmicutes{phylum}(100);Clostridia{class}(100);Clostridiales{order}(100);Ruminococcaceae{family}(100);Unassigned{genus}(36);Unassigned{species}(28)	Bacteria	Firmicutes	Clostridia	Clostridiales	Ruminococcaceae	Unassigned	Unassigned
OTU324	3	36	3	17	28	3	35	84	0	11	14	48	11	2	295	Bacteria{superkingdom}(100);Firmicutes{phylum}(100);Clostridia{class}(100);Clostridiales{order}(100);Ruminococcaceae{family}(99);Unassigned{genus}(74);Unassigned{species}(60)	Bacteria	Firmicutes	Clostridia	Clostridiales	Ruminococcaceae	Unassigned	Unassigned
OTU325	4	19	26	4	147	100	13	47	9	25	181	4	27	30	636	Bacteria{superkingdom}(100);Firmicutes{phylum}(100);Clostridia{class}(100);Clostridiales{order}(100);Lachnospiraceae{family}(100);Unassigned{genus}(64);Unassigned{species}(44)	Bacteria	Firmicutes	Clostridia	Clostridiales	Lachnospiraceae	Unassigned	Unassigned
OTU326	109	154	86	0	33	594	65	96	108	42	71	75	173	142	1748	Bacteria{superkingdom}(100);Bacteroidetes{phylum}(100);Bacteroidia{class}(100);Bacteroidales{order}(100);Porphyromonadaceae{family}(100);{genus}(100);uncultured_bacterium{species}(85)	Bacteria	Bacteroidetes	Bacteroidia	Bacteroidales	Porphyromonadaceae		uncultured_bacterium
OTU327	137	337	0	1	0	0	2	1564	875	358	241	11	641	7	4174	Bacteria{superkingdom}(100);Firmicutes{phylum}(100);Clostridia{class}(100);Clostridiales{order}(100);Ruminococcaceae{family}(100);Ruminococcus{genus}(100);uncultured_rumen_bacterium{species}(80)	Bacteria	Firmicutes	Clostridia	Clostridiales	Ruminococcaceae	Ruminococcus	uncultured_rumen_bacterium
OTU328	17	12	40	8	20	47	75	11	5	26	35	8	18	22	344	Bacteria{superkingdom}(100);Firmicutes{phylum}(100);Clostridia{class}(100);Clostridiales{order}(100);Lachnospiraceae{family}(100);Unassigned{genus}(48);Unassigned{species}(39)	Bacteria	Firmicutes	Clostridia	Clostridiales	Lachnospiraceae	Unassigned	Unassigned
OTU329	12	41	39	26	147	268	34	29	35	14	18	14	37	19	733	Bacteria{superkingdom}(100);Firmicutes{phylum}(100);Clostridia{class}(100);Clostridiales{order}(100);Lachnospiraceae{family}(100);Unassigned{genus}(42);Unassigned{species}(33)	Bacteria	Firmicutes	Clostridia	Clostridiales	Lachnospiraceae	Unassigned	Unassigned
OTU330	0	1	1	1	0	0	0	0	0	10	0	0	126	6	145	Bacteria{superkingdom}(100);Firmicutes{phylum}(100);Clostridia{class}(100);Clostridiales{order}(100);Clostridiaceae_1{family}(100);Clostridium_sensu_stricto{genus}(100);Clostridium_perfringens{species}(98)	Bacteria	Firmicutes	Clostridia	Clostridiales	Clostridiaceae_1	Clostridium_sensu_stricto	Clostridium_perfringens
OTU331	10	16	18	6	20	0	48	21	30	10	5	22	52	3	261	Bacteria{superkingdom}(100);Firmicutes{phylum}(100);{class}(100);{order}(100);{family}(100);{genus}(100);uncultured_rumen_bacterium{species}(93)	Bacteria	Firmicutes					uncultured_rumen_bacterium
OTU332	40	22	32	11	41	10	64	54	30	41	26	29	32	14	446	Bacteria{superkingdom}(100);Firmicutes{phylum}(100);Clostridia{class}(100);Clostridiales{order}(100);Peptococcaceae_1{family}(100);{genus}(83);Unassigned{species}(74)	Bacteria	Firmicutes	Clostridia	Clostridiales	Peptococcaceae_1		Unassigned
OTU333	45	7	5	18	27	0	9	41	39	8	0	74	34	3	310	Bacteria{superkingdom}(100);Firmicutes{phylum}(100);Clostridia{class}(100);Clostridiales{order}(100);Ruminococcaceae{family}(82);Unassigned{genus}(62);Unassigned{species}(49)	Bacteria	Firmicutes	Clostridia	Clostridiales	Ruminococcaceae	Unassigned	Unassigned
OTU334	187	123	80	729	34	3	52	280	163	268	60	95	184	419	2677	Bacteria{superkingdom}(100);Firmicutes{phylum}(100);Clostridia{class}(100);Clostridiales{order}(100);Ruminococcaceae{family}(100);{genus}(100);uncultured_bacterium_adhufec108{species}(86)	Bacteria	Firmicutes	Clostridia	Clostridiales	Ruminococcaceae		uncultured_bacterium_adhufec108
OTU335	5	9	61	1	389	0	263	25	1	3	46	26	71	12	912	Bacteria{superkingdom}(100);Firmicutes{phylum}(100);Clostridia{class}(100);Clostridiales{order}(100);Lachnospiraceae{family}(100);{genus}(98);Bacteroides_pectinophilus{species}(83)	Bacteria	Firmicutes	Clostridia	Clostridiales	Lachnospiraceae		Bacteroides_pectinophilus
OTU336	21	32	8	11	12	0	4	9	22	1	6	171	3	0	300	Bacteria{superkingdom}(100);Firmicutes{phylum}(100);{class}(100);{order}(100);{family}(100);{genus}(100);Unassigned{species}(57)	Bacteria	Firmicutes					Unassigned
OTU337	14	7	3	0	30	25	32	5	6	3	5	1	4	5	140	Bacteria{superkingdom}(100);Firmicutes{phylum}(100);Clostridia{class}(100);Clostridiales{order}(100);Ruminococcaceae{family}(100);{genus}(88);Unassigned{species}(49)	Bacteria	Firmicutes	Clostridia	Clostridiales	Ruminococcaceae		Unassigned
OTU338	717	238	173	38	928	77	543	249	168	243	830	768	38	323	5333	Bacteria{superkingdom}(100);Firmicutes{phylum}(100);Clostridia{class}(100);Clostridiales{order}(100);Lachnospiraceae{family}(100);Eisenbergiella{genus}(96);Unassigned{species}(65)	Bacteria	Firmicutes	Clostridia	Clostridiales	Lachnospiraceae	Eisenbergiella	Unassigned
OTU339	69	23	14	131	63	23	23	582	7	49	12	95	41	73	1205	Bacteria{superkingdom}(100);Firmicutes{phylum}(100);Clostridia{class}(100);Clostridiales{order}(100);Ruminococcaceae{family}(80);Unassigned{genus}(74);Unassigned{species}(67)	Bacteria	Firmicutes	Clostridia	Clostridiales	Ruminococcaceae	Unassigned	Unassigned
OTU340	110	15	19	88	3	12	3	18	8	18	14	20	10	11	349	Bacteria{superkingdom}(100);Firmicutes{phylum}(100);Clostridia{class}(100);Clostridiales{order}(100);Clostridiales_Incertae_Sedis_XIII{family}(100);Anaerovorax{genus}(91);Unassigned{species}(68)	Bacteria	Firmicutes	Clostridia	Clostridiales	Clostridiales_Incertae_Sedis_XIII	Anaerovorax	Unassigned
OTU341	0	3	1	0	1	0	3	2	13	0	4	0	3	6	36	Bacteria{superkingdom}(100);Firmicutes{phylum}(100);Clostridia{class}(100);Clostridiales{order}(100);Unassigned{family}(62);Unassigned{genus}(62);Unassigned{species}(21)	Bacteria	Firmicutes	Clostridia	Clostridiales	Unassigned	Unassigned	Unassigned
OTU342	0	2	0	0	0	0	0	13	0	0	0	0	0	1	16	Bacteria{superkingdom}(100);Firmicutes{phylum}(100);Clostridia{class}(99);Clostridiales{order}(99);Unassigned{family}(23);Unassigned{genus}(23);Unassigned{species}(20)	Bacteria	Firmicutes	Clostridia	Clostridiales	Unassigned	Unassigned	Unassigned
OTU343	45	49	1	18	2	0	2	112	47	35	0	45	0	3	359	Bacteria{superkingdom}(100);Firmicutes{phylum}(100);Clostridia{class}(100);Clostridiales{order}(100);Ruminococcaceae{family}(100);{genus}(99);Unassigned{species}(70)	Bacteria	Firmicutes	Clostridia	Clostridiales	Ruminococcaceae		Unassigned
OTU344	246	123	254	104	666	35	170	26	58	1	0	82	0	40	1805	Bacteria{superkingdom}(100);Firmicutes{phylum}(100);Clostridia{class}(100);Clostridiales{order}(100);Lachnospiraceae{family}(100);Clostridium_XlVb{genus}(100);uncultured_bacterium{species}(100)	Bacteria	Firmicutes	Clostridia	Clostridiales	Lachnospiraceae	Clostridium_XlVb	uncultured_bacterium
OTU345	6	6	9	4	4	5	2	12	3	10	1	9	0	108	179	Bacteria{superkingdom}(100);Bacteroidetes{phylum}(100);Bacteroidia{class}(100);Bacteroidales{order}(100);Porphyromonadaceae{family}(100);{genus}(99);Unassigned{species}(39)	Bacteria	Bacteroidetes	Bacteroidia	Bacteroidales	Porphyromonadaceae		Unassigned
OTU346	8	147	26	35	12	83	76	14	19	28	25	101	6	42	622	Bacteria{superkingdom}(100);Bacteroidetes{phylum}(100);Bacteroidia{class}(100);Bacteroidales{order}(100);Porphyromonadaceae{family}(100);Barnesiella{genus}(100);uncultured_organism{species}(100)	Bacteria	Bacteroidetes	Bacteroidia	Bacteroidales	Porphyromonadaceae	Barnesiella	uncultured_organism
OTU347	0	43	0	2	4	0	119	33	34	64	30	44	12	7	392	Bacteria{superkingdom}(100);Firmicutes{phylum}(100);Clostridia{class}(99);Clostridiales{order}(99);Ruminococcaceae{family}(85);Unassigned{genus}(77);Unassigned{species}(32)	Bacteria	Firmicutes	Clostridia	Clostridiales	Ruminococcaceae	Unassigned	Unassigned
OTU348	11	7	13	7	6	14	11	2	1	2	15	4	2	1	96	Bacteria{superkingdom}(100);Firmicutes{phylum}(100);Clostridia{class}(100);Clostridiales{order}(100);Lachnospiraceae{family}(100);Unassigned{genus}(77);Unassigned{species}(21)	Bacteria	Firmicutes	Clostridia	Clostridiales	Lachnospiraceae	Unassigned	Unassigned
OTU349	0	0	0	0	0	0	0	0	2	0	0	0	0	0	2	Bacteria{superkingdom}(100);Firmicutes{phylum}(100);Unassigned{class}(77);Unassigned{order}(77);Unassigned{family}(70);Unassigned{genus}(70);Unassigned{species}(9)	Bacteria	Firmicutes	Unassigned	Unassigned	Unassigned	Unassigned	Unassigned
OTU350	99	114	120	431	46	0	1	508	193	68	666	239	80	365	2930	Bacteria{superkingdom}(100);Firmicutes{phylum}(100);Clostridia{class}(100);Clostridiales{order}(100);Ruminococcaceae{family}(99);Unassigned{genus}(79);Unassigned{species}(62)	Bacteria	Firmicutes	Clostridia	Clostridiales	Ruminococcaceae	Unassigned	Unassigned
OTU351	2	2	0	0	0	0	5	0	0	0	0	0	0	0	9	Bacteria{superkingdom}(100);Firmicutes{phylum}(100);Clostridia{class}(100);Clostridiales{order}(100);Ruminococcaceae{family}(100);Unassigned{genus}(72);Unassigned{species}(35)	Bacteria	Firmicutes	Clostridia	Clostridiales	Ruminococcaceae	Unassigned	Unassigned
OTU352	4	2	59	53	16	10	429	353	23	151	883	1517	15	775	4290	Bacteria{superkingdom}(100);Firmicutes{phylum}(100);Erysipelotrichia{class}(100);Erysipelotrichales{order}(100);Erysipelotrichaceae{family}(100);Turicibacter{genus}(100);uncultured_bacterium{species}(100)	Bacteria	Firmicutes	Erysipelotrichia	Erysipelotrichales	Erysipelotrichaceae	Turicibacter	uncultured_bacterium
OTU353	2292	109	1651	170	424	0	1057	167	370	1278	2703	395	1597	167	12380	Bacteria{superkingdom}(100);Firmicutes{phylum}(100);Clostridia{class}(100);Clostridiales{order}(100);Lachnospiraceae{family}(100);Unassigned{genus}(67);Unassigned{species}(28)	Bacteria	Firmicutes	Clostridia	Clostridiales	Lachnospiraceae	Unassigned	Unassigned
OTU354	0	5	1	1	0	5	3	1	1	1	2	0	2	0	22	Bacteria{superkingdom}(100);Unassigned{phylum}(62);Unassigned{class}(62);Unassigned{order}(62);Unassigned{family}(62);Unassigned{genus}(62);Unassigned{species}(62)	Bacteria	Unassigned	Unassigned	Unassigned	Unassigned	Unassigned	Unassigned
OTU355	11	8	5	2	1	0	5	11	11	11	3	11	13	6	98	Bacteria{superkingdom}(100);Firmicutes{phylum}(100);Clostridia{class}(100);Clostridiales{order}(100);Ruminococcaceae{family}(100);{genus}(95);Unassigned{species}(76)	Bacteria	Firmicutes	Clostridia	Clostridiales	Ruminococcaceae		Unassigned
OTU356	0	11	1	3	0	0	2	3	5	2	2	18	0	1	48	Bacteria{superkingdom}(100);Firmicutes{phylum}(94);Bacilli{class}(94);Lactobacillales{order}(94);Lactobacillaceae{family}(94);Lactobacillus{genus}(94);Unassigned{species}(32)	Bacteria	Firmicutes	Bacilli	Lactobacillales	Lactobacillaceae	Lactobacillus	Unassigned
OTU357	289	195	107	241	64	113	79	340	270	558	65	278	224	183	3006	Bacteria{superkingdom}(100);Bacteroidetes{phylum}(100);Bacteroidia{class}(100);Bacteroidales{order}(100);Porphyromonadaceae{family}(100);{genus}(100);Unassigned{species}(36)	Bacteria	Bacteroidetes	Bacteroidia	Bacteroidales	Porphyromonadaceae		Unassigned
OTU358	4	0	1	0	4	0	1	2	3	0	0	0	2	0	17	Bacteria{superkingdom}(100);Firmicutes{phylum}(100);Clostridia{class}(100);Clostridiales{order}(100);Lachnospiraceae{family}(100);Unassigned{genus}(72);Unassigned{species}(38)	Bacteria	Firmicutes	Clostridia	Clostridiales	Lachnospiraceae	Unassigned	Unassigned
OTU359	0	0	0	0	0	0	0	0	2	370	16	0	10	11	409	Bacteria{superkingdom}(100);Firmicutes{phylum}(100);Clostridia{class}(100);Clostridiales{order}(100);Ruminococcaceae{family}(100);{genus}(91);Unassigned{species}(45)	Bacteria	Firmicutes	Clostridia	Clostridiales	Ruminococcaceae		Unassigned
OTU360	187	140	39	127	165	251	147	17	74	53	189	82	22	146	1639	Bacteria{superkingdom}(100);Bacteroidetes{phylum}(100);Bacteroidia{class}(100);Bacteroidales{order}(100);Porphyromonadaceae{family}(100);Butyricimonas{genus}(100);uncultured_organism{species}(97)	Bacteria	Bacteroidetes	Bacteroidia	Bacteroidales	Porphyromonadaceae	Butyricimonas	uncultured_organism
OTU361	7	27	10	0	18	6	48	18	2	2	7	0	7	10	162	Bacteria{superkingdom}(100);Firmicutes{phylum}(100);Clostridia{class}(100);Clostridiales{order}(100);Lachnospiraceae{family}(100);Murimonas{genus}(94);uncultured_bacterium{species}(94)	Bacteria	Firmicutes	Clostridia	Clostridiales	Lachnospiraceae	Murimonas	uncultured_bacterium
OTU362	0	0	0	1	0	1	2	1	6	0	0	2	0	0	13	Bacteria{superkingdom}(100);Firmicutes{phylum}(100);Clostridia{class}(100);Clostridiales{order}(100);Ruminococcaceae{family}(100);Unassigned{genus}(76);Unassigned{species}(29)	Bacteria	Firmicutes	Clostridia	Clostridiales	Ruminococcaceae	Unassigned	Unassigned
OTU363	30	40	23	84	31	79	43	48	146	12	8	53	75	345	1017	Bacteria{superkingdom}(100);Bacteroidetes{phylum}(100);Bacteroidia{class}(100);Bacteroidales{order}(100);Porphyromonadaceae{family}(100);Parabacteroides{genus}(100);Parabacteroides_goldsteinii{species}(100)	Bacteria	Bacteroidetes	Bacteroidia	Bacteroidales	Porphyromonadaceae	Parabacteroides	Parabacteroides_goldsteinii
OTU364	0	1	1	0	2	3	2	0	1	0	0	0	0	0	10	Bacteria{superkingdom}(100);Firmicutes{phylum}(100);Clostridia{class}(100);Clostridiales{order}(100);Ruminococcaceae{family}(100);Anaerotruncus{genus}(100);uncultured_bacterium{species}(100)	Bacteria	Firmicutes	Clostridia	Clostridiales	Ruminococcaceae	Anaerotruncus	uncultured_bacterium
OTU365	15	50	28	11	11	34	112	10	33	4	42	18	5	10	383	Bacteria{superkingdom}(100);Firmicutes{phylum}(99);Clostridia{class}(99);Clostridiales{order}(97);Unassigned{family}(57);Unassigned{genus}(48);Unassigned{species}(24)	Bacteria	Firmicutes	Clostridia	Clostridiales	Unassigned	Unassigned	Unassigned
OTU366	4	0	0	1	0	0	3	1	1	0	0	4	0	1	15	Bacteria{superkingdom}(100);Firmicutes{phylum}(100);Clostridia{class}(100);Clostridiales{order}(100);Ruminococcaceae{family}(92);Anaerobacterium{genus}(85);uncultured_bacterium{species}(84)	Bacteria	Firmicutes	Clostridia	Clostridiales	Ruminococcaceae	Anaerobacterium	uncultured_bacterium
OTU367	0	7467	377	7531	3	12	2634	15	1	34	1	4	1	10	18090	Bacteria{superkingdom}(100);Firmicutes{phylum}(100);Erysipelotrichia{class}(100);Erysipelotrichales{order}(100);Erysipelotrichaceae{family}(100);Allobaculum{genus}(100);uncultured_Firmicutes_bacterium{species}(100)	Bacteria	Firmicutes	Erysipelotrichia	Erysipelotrichales	Erysipelotrichaceae	Allobaculum	uncultured_Firmicutes_bacterium
OTU368	13	20	6	25	8	2	36	175	659	149	244	179	190	15	1721	Bacteria{superkingdom}(100);Firmicutes{phylum}(100);Clostridia{class}(100);Clostridiales{order}(100);Ruminococcaceae{family}(95);Anaerobacterium{genus}(86);uncultured_bacterium{species}(81)	Bacteria	Firmicutes	Clostridia	Clostridiales	Ruminococcaceae	Anaerobacterium	uncultured_bacterium
OTU369	346	24	1202	348	1168	179	174	68	86	210	363	26	140	60	4394	Bacteria{superkingdom}(100);Bacteroidetes{phylum}(100);Bacteroidia{class}(100);Bacteroidales{order}(100);Rikenellaceae{family}(100);Alistipes{genus}(100);uncultured_bacterium{species}(83)	Bacteria	Bacteroidetes	Bacteroidia	Bacteroidales	Rikenellaceae	Alistipes	uncultured_bacterium
OTU370	14	26	1	7	1	67	21	24	89	5	6	14	57	156	488	Bacteria{superkingdom}(100);Firmicutes{phylum}(97);Clostridia{class}(97);Clostridiales{order}(97);Unassigned{family}(44);Unassigned{genus}(44);Unassigned{species}(36)	Bacteria	Firmicutes	Clostridia	Clostridiales	Unassigned	Unassigned	Unassigned
OTU371	1	0	0	16	4	0	3	0	0	0	0	0	0	0	24	Bacteria{superkingdom}(100);Firmicutes{phylum}(100);Erysipelotrichia{class}(100);Erysipelotrichales{order}(100);Erysipelotrichaceae{family}(100);{genus}(100);uncultured_Bacillales_bacterium{species}(100)	Bacteria	Firmicutes	Erysipelotrichia	Erysipelotrichales	Erysipelotrichaceae		uncultured_Bacillales_bacterium
OTU372	44	43	140	8	91	25	45	25	4	13	108	25	31	27	629	Bacteria{superkingdom}(100);Firmicutes{phylum}(100);Clostridia{class}(100);Clostridiales{order}(100);Lachnospiraceae{family}(100);{genus}(91);Unassigned{species}(24)	Bacteria	Firmicutes	Clostridia	Clostridiales	Lachnospiraceae		Unassigned
OTU373	1	3	17	1	0	313	6	14	1	0	0	2	13	1	372	Bacteria{superkingdom}(100);Firmicutes{phylum}(100);Erysipelotrichia{class}(100);Erysipelotrichales{order}(100);Erysipelotrichaceae{family}(100);Erysipelotrichaceae_incertae_sedis{genus}(97);Unassigned{species}(56)	Bacteria	Firmicutes	Erysipelotrichia	Erysipelotrichales	Erysipelotrichaceae	Erysipelotrichaceae_incertae_sedis	Unassigned
OTU374	41	17	75	42	65	40	39	8	6	20	30	20	11	1	415	Bacteria{superkingdom}(100);Firmicutes{phylum}(100);Clostridia{class}(100);Clostridiales{order}(100);Lachnospiraceae{family}(100);Unassigned{genus}(74);Unassigned{species}(62)	Bacteria	Firmicutes	Clostridia	Clostridiales	Lachnospiraceae	Unassigned	Unassigned
OTU375	11	4	25	7	12	18	37	9	8	17	15	13	6	5	187	Bacteria{superkingdom}(100);Firmicutes{phylum}(100);Clostridia{class}(100);Clostridiales{order}(100);Ruminococcaceae{family}(100);Unassigned{genus}(46);Unassigned{species}(27)	Bacteria	Firmicutes	Clostridia	Clostridiales	Ruminococcaceae	Unassigned	Unassigned
OTU376	0	1	1	0	0	4	1	3	3	2	2	3	4	1	25	Bacteria{superkingdom}(100);Firmicutes{phylum}(100);Clostridia{class}(100);Clostridiales{order}(100);Ruminococcaceae{family}(100);Unassigned{genus}(30);Unassigned{species}(29)	Bacteria	Firmicutes	Clostridia	Clostridiales	Ruminococcaceae	Unassigned	Unassigned
OTU377	193	87	43	0	165	2	136	10	351	13	4	148	6	22	1180	Bacteria{superkingdom}(100);Bacteroidetes{phylum}(100);Bacteroidia{class}(100);Bacteroidales{order}(100);Rikenellaceae{family}(100);Rikenella{genus}(87);uncultured_Bacteroidales_bacterium{species}(87)	Bacteria	Bacteroidetes	Bacteroidia	Bacteroidales	Rikenellaceae	Rikenella	uncultured_Bacteroidales_bacterium
OTU378	137	27	31	847	6	233	23	23	40	50	222	75	59	365	2138	Bacteria{superkingdom}(100);Firmicutes{phylum}(100);Clostridia{class}(100);Clostridiales{order}(100);Lachnospiraceae{family}(100);Blautia{genus}(93);Unassigned{species}(35)	Bacteria	Firmicutes	Clostridia	Clostridiales	Lachnospiraceae	Blautia	Unassigned
OTU379	6	20	148	7	0	0	5	200	76	51	178	8	60	140	899	Bacteria{superkingdom}(100);Firmicutes{phylum}(100);Clostridia{class}(100);Clostridiales{order}(100);Ruminococcaceae{family}(100);Unassigned{genus}(36);Unassigned{species}(36)	Bacteria	Firmicutes	Clostridia	Clostridiales	Ruminococcaceae	Unassigned	Unassigned
OTU380	45	22	49	10	17	31	14	48	24	50	36	32	114	88	580	Bacteria{superkingdom}(100);Bacteroidetes{phylum}(100);Bacteroidia{class}(100);Bacteroidales{order}(100);Porphyromonadaceae{family}(100);Unassigned{genus}(44);Unassigned{species}(43)	Bacteria	Bacteroidetes	Bacteroidia	Bacteroidales	Porphyromonadaceae	Unassigned	Unassigned
OTU381	262	144	29	21	34	2	170	159	23	233	31	38	49	65	1260	Bacteria{superkingdom}(100);Firmicutes{phylum}(100);Clostridia{class}(100);Clostridiales{order}(100);Ruminococcaceae{family}(100);{genus}(100);unidentified_rumen_bacterium_RFN71{species}(90)	Bacteria	Firmicutes	Clostridia	Clostridiales	Ruminococcaceae		unidentified_rumen_bacterium_RFN71
OTU382	89	20	35	18	3	0	16	14	17	3	67	17	19	3	321	Bacteria{superkingdom}(100);Firmicutes{phylum}(100);{class}(100);{order}(100);{family}(100);{genus}(100);uncultured_rumen_bacterium{species}(89)	Bacteria	Firmicutes					uncultured_rumen_bacterium
OTU383	96	283	667	144	115	0	314	585	518	485	162	302	68	51	3790	Bacteria{superkingdom}(100);Firmicutes{phylum}(100);Clostridia{class}(100);Clostridiales{order}(100);Ruminococcaceae{family}(100);Ruminococcus{genus}(100);Unassigned{species}(60)	Bacteria	Firmicutes	Clostridia	Clostridiales	Ruminococcaceae	Ruminococcus	Unassigned
OTU384	47	9	36	1	63	11	11	10	20	6	5	6	2	9	236	Bacteria{superkingdom}(100);Firmicutes{phylum}(100);Clostridia{class}(100);Clostridiales{order}(100);Ruminococcaceae{family}(100);Clostridium_IV{genus}(94);Unassigned{species}(47)	Bacteria	Firmicutes	Clostridia	Clostridiales	Ruminococcaceae	Clostridium_IV	Unassigned
OTU385	24	48	2	32	4	0	28	5	18	8	5	91	12	1	278	Bacteria{superkingdom}(100);Firmicutes{phylum}(100);{class}(100);{order}(100);{family}(100);{genus}(100);Unassigned{species}(78)	Bacteria	Firmicutes					Unassigned
OTU386	68	51	89	38	111	90	73	35	29	18	81	25	26	10	744	Bacteria{superkingdom}(100);Firmicutes{phylum}(100);Clostridia{class}(100);Clostridiales{order}(100);Clostridiales_Incertae_Sedis_XIII{family}(100);Anaerovorax{genus}(93);Unassigned{species}(46)	Bacteria	Firmicutes	Clostridia	Clostridiales	Clostridiales_Incertae_Sedis_XIII	Anaerovorax	Unassigned
OTU387	0	7	5	4	3	0	1	12	3	0	0	1	0	0	36	Bacteria{superkingdom}(100);Firmicutes{phylum}(100);Clostridia{class}(100);Clostridiales{order}(100);Lachnospiraceae{family}(100);Unassigned{genus}(39);Unassigned{species}(21)	Bacteria	Firmicutes	Clostridia	Clostridiales	Lachnospiraceae	Unassigned	Unassigned
OTU388	786	90	399	1	435	601	66	114	17	14	40	118	294	6	2981	Bacteria{superkingdom}(100);Firmicutes{phylum}(100);Clostridia{class}(100);Clostridiales{order}(100);Ruminococcaceae{family}(100);Clostridium_IV{genus}(93);uncultured_bacterium_adhufec53.25{species}(83)	Bacteria	Firmicutes	Clostridia	Clostridiales	Ruminococcaceae	Clostridium_IV	uncultured_bacterium_adhufec53.25
OTU389	3	43	90	8	212	170	60	10	9	18	72	3	56	20	774	Bacteria{superkingdom}(100);Firmicutes{phylum}(100);Clostridia{class}(100);Clostridiales{order}(100);Lachnospiraceae{family}(100);Unassigned{genus}(77);Unassigned{species}(39)	Bacteria	Firmicutes	Clostridia	Clostridiales	Lachnospiraceae	Unassigned	Unassigned
OTU390	2	12	393	13	7	112	4	17	1	66	234	22	80	2	965	Bacteria{superkingdom}(100);Firmicutes{phylum}(100);Clostridia{class}(100);Clostridiales{order}(100);Lachnospiraceae{family}(100);Acetatifactor{genus}(100);uncultured_bacterium{species}(95)	Bacteria	Firmicutes	Clostridia	Clostridiales	Lachnospiraceae	Acetatifactor	uncultured_bacterium
OTU391	47	18	48	12	56	36	91	26	33	23	31	22	20	6	469	Bacteria{superkingdom}(100);Firmicutes{phylum}(100);Clostridia{class}(100);Clostridiales{order}(100);Ruminococcaceae{family}(99);Unassigned{genus}(52);Unassigned{species}(52)	Bacteria	Firmicutes	Clostridia	Clostridiales	Ruminococcaceae	Unassigned	Unassigned
OTU392	4	0	0	0	22	0	2	12	0	16	0	0	0	102	158	Bacteria{superkingdom}(100);Firmicutes{phylum}(100);{class}(100);{order}(100);{family}(100);{genus}(100);uncultured_rumen_bacterium{species}(83)	Bacteria	Firmicutes					uncultured_rumen_bacterium
OTU393	19	57	24	14	165	184	111	48	54	50	141	57	62	17	1003	Bacteria{superkingdom}(100);Firmicutes{phylum}(100);Clostridia{class}(100);Clostridiales{order}(100);Ruminococcaceae{family}(100);Unassigned{genus}(51);Unassigned{species}(41)	Bacteria	Firmicutes	Clostridia	Clostridiales	Ruminococcaceae	Unassigned	Unassigned
OTU394	40	33	34	20	45	153	66	29	67	9	117	34	51	39	737	Bacteria{superkingdom}(100);Firmicutes{phylum}(100);Clostridia{class}(100);Clostridiales{order}(100);Lachnospiraceae{family}(100);{genus}(90);Unassigned{species}(53)	Bacteria	Firmicutes	Clostridia	Clostridiales	Lachnospiraceae		Unassigned
OTU395	1	27	16	3	30	2	105	7	203	7	62	92	14	98	667	Bacteria{superkingdom}(100);Firmicutes{phylum}(100);Clostridia{class}(100);Clostridiales{order}(100);Lachnospiraceae{family}(100);Dorea{genus}(98);Unassigned{species}(70)	Bacteria	Firmicutes	Clostridia	Clostridiales	Lachnospiraceae	Dorea	Unassigned
OTU396	47	13	207	33	25	0	8	38	24	163	66	0	1126	8	1758	Bacteria{superkingdom}(100);Firmicutes{phylum}(100);Clostridia{class}(100);Clostridiales{order}(100);Ruminococcaceae{family}(100);Unassigned{genus}(43);Unassigned{species}(20)	Bacteria	Firmicutes	Clostridia	Clostridiales	Ruminococcaceae	Unassigned	Unassigned
OTU397	46	15	9	8	9	0	32	31	4	28	1	6	24	1	214	Bacteria{superkingdom}(100);Firmicutes{phylum}(100);Clostridia{class}(95);Clostridiales{order}(95);Ruminococcaceae{family}(93);{genus}(90);Unassigned{species}(23)	Bacteria	Firmicutes	Clostridia	Clostridiales	Ruminococcaceae		Unassigned
OTU398	344	205	150	84	357	293	343	34	256	98	304	312	84	114	2978	Bacteria{superkingdom}(100);Bacteroidetes{phylum}(100);Bacteroidia{class}(100);Bacteroidales{order}(100);Bacteroidaceae{family}(100);Bacteroides{genus}(100);Bacteroides_acidifaciens{species}(89)	Bacteria	Bacteroidetes	Bacteroidia	Bacteroidales	Bacteroidaceae	Bacteroides	Bacteroides_acidifaciens
OTU399	1	11	0	0	0	0	3	5	0	3	0	11	0	12	46	Bacteria{superkingdom}(100);Actinobacteria{phylum}(100);Actinobacteria{class}(100);Coriobacteriales{order}(100);Coriobacteriaceae{family}(100);Olsenella{genus}(100);uncultured_bacterium{species}(100)	Bacteria	Actinobacteria	Actinobacteria	Coriobacteriales	Coriobacteriaceae	Olsenella	uncultured_bacterium
OTU400	79	20	72	15	50	58	29	61	43	78	41	50	4	19	619	Bacteria{superkingdom}(100);Bacteroidetes{phylum}(100);Bacteroidia{class}(100);Bacteroidales{order}(100);Porphyromonadaceae{family}(100);{genus}(100);Gram-negative_bacterium_cL10-2b-4{species}(100)	Bacteria	Bacteroidetes	Bacteroidia	Bacteroidales	Porphyromonadaceae		Gram-negative_bacterium_cL10-2b-4
OTU401	283	622	126	296	50	198	207	137	105	87	114	113	32	2016	4386	Bacteria{superkingdom}(100);Bacteroidetes{phylum}(100);Bacteroidia{class}(100);Bacteroidales{order}(100);Bacteroidaceae{family}(100);Bacteroides{genus}(100);Bacteroides_xylanisolvens{species}(83)	Bacteria	Bacteroidetes	Bacteroidia	Bacteroidales	Bacteroidaceae	Bacteroides	Bacteroides_xylanisolvens
OTU402	1406	25	0	0	216	76	5	0	0	0	0	0	6	0	1734	Bacteria{superkingdom}(100);Firmicutes{phylum}(100);Clostridia{class}(100);Clostridiales{order}(100);Lachnospiraceae{family}(100);Lachnospiracea_incertae_sedis{genus}(84);Unassigned{species}(48)	Bacteria	Firmicutes	Clostridia	Clostridiales	Lachnospiraceae	Lachnospiracea_incertae_sedis	Unassigned
OTU403	275	304	133	208	70	5	204	275	115	0	493	1007	663	2	3754	Bacteria{superkingdom}(100);Unassigned{phylum}(55);Unassigned{class}(55);Unassigned{order}(55);Unassigned{family}(55);Unassigned{genus}(55);Unassigned{species}(55)	Bacteria	Unassigned	Unassigned	Unassigned	Unassigned	Unassigned	Unassigned
OTU404	0	4	3	7	5	0	1	6	6	1	0	5	2	1	41	Bacteria{superkingdom}(100);Firmicutes{phylum}(100);{class}(100);{order}(100);{family}(100);{genus}(100);unidentified_rumen_bacterium_RF8{species}(83)	Bacteria	Firmicutes					unidentified_rumen_bacterium_RF8
OTU405	43	71	0	6	1	0	17	1	0	25	19	0	2	13	198	Bacteria{superkingdom}(100);Firmicutes{phylum}(100);{class}(100);{order}(100);{family}(100);{genus}(100);Unassigned{species}(77)	Bacteria	Firmicutes					Unassigned
OTU406	18	23	12	6	26	113	36	108	57	64	15	45	77	105	705	Bacteria{superkingdom}(100);Bacteroidetes{phylum}(100);Bacteroidia{class}(100);Bacteroidales{order}(100);Porphyromonadaceae{family}(100);Unassigned{genus}(60);Unassigned{species}(60)	Bacteria	Bacteroidetes	Bacteroidia	Bacteroidales	Porphyromonadaceae	Unassigned	Unassigned
OTU407	8	65	3	110	4	113	42	820	399	263	100	71	12	173	2183	Bacteria{superkingdom}(100);Bacteroidetes{phylum}(100);Bacteroidia{class}(100);Bacteroidales{order}(100);Porphyromonadaceae{family}(100);Unassigned{genus}(48);Unassigned{species}(48)	Bacteria	Bacteroidetes	Bacteroidia	Bacteroidales	Porphyromonadaceae	Unassigned	Unassigned
OTU408	517	40	60	129	240	0	56	46	49	32	105	23	50	21	1368	Bacteria{superkingdom}(100);Firmicutes{phylum}(100);Clostridia{class}(99);Clostridiales{order}(99);Ruminococcaceae{family}(97);{genus}(96);Unassigned{species}(73)	Bacteria	Firmicutes	Clostridia	Clostridiales	Ruminococcaceae		Unassigned
OTU409	4	5	1	1	14	0	62	3	5	3	12	9	3	0	122	Bacteria{superkingdom}(100);Firmicutes{phylum}(100);Clostridia{class}(100);Clostridiales{order}(100);Ruminococcaceae{family}(100);{genus}(96);Clostridiaceae_bacterium_NML_061030{species}(87)	Bacteria	Firmicutes	Clostridia	Clostridiales	Ruminococcaceae		Clostridiaceae_bacterium_NML_061030
OTU410	0	19	57	0	77	10	60	5	598	32	0	13	90	3	964	Bacteria{superkingdom}(100);Bacteroidetes{phylum}(100);Bacteroidia{class}(100);Bacteroidales{order}(100);Porphyromonadaceae{family}(100);Odoribacter{genus}(100);uncultured_bacterium{species}(100)	Bacteria	Bacteroidetes	Bacteroidia	Bacteroidales	Porphyromonadaceae	Odoribacter	uncultured_bacterium
OTU411	27	2	64	6	49	1588	43	7	36	4	18	4	92	13	1953	Bacteria{superkingdom}(100);Firmicutes{phylum}(100);Clostridia{class}(100);Clostridiales{order}(100);Lachnospiraceae{family}(100);Eisenbergiella{genus}(100);uncultured_bacterium{species}(98)	Bacteria	Firmicutes	Clostridia	Clostridiales	Lachnospiraceae	Eisenbergiella	uncultured_bacterium
OTU412	69	71	34	19	15	37	46	46	127	20	93	86	4	55	722	Bacteria{superkingdom}(100);Actinobacteria{phylum}(100);Actinobacteria{class}(100);Coriobacteriales{order}(100);Coriobacteriaceae{family}(100);Enterorhabdus{genus}(100);uncultured_bacterium{species}(100)	Bacteria	Actinobacteria	Actinobacteria	Coriobacteriales	Coriobacteriaceae	Enterorhabdus	uncultured_bacterium
OTU413	71	65	74	8	111	14	251	33	177	34	17	59	237	18	1169	Bacteria{superkingdom}(100);Firmicutes{phylum}(100);Clostridia{class}(100);Clostridiales{order}(100);Ruminococcaceae{family}(100);Unassigned{genus}(41);Unassigned{species}(26)	Bacteria	Firmicutes	Clostridia	Clostridiales	Ruminococcaceae	Unassigned	Unassigned
OTU414	1	0	2	0	1	0	0	0	0	0	1	3	0	0	8	Bacteria{superkingdom}(100);Firmicutes{phylum}(100);Clostridia{class}(100);Clostridiales{order}(100);Unassigned{family}(66);Unassigned{genus}(64);Unassigned{species}(51)	Bacteria	Firmicutes	Clostridia	Clostridiales	Unassigned	Unassigned	Unassigned
OTU415	332	69	2176	468	523	0	399	51	80	23	231	158	858	37	5405	Bacteria{superkingdom}(100);Firmicutes{phylum}(100);Clostridia{class}(100);Clostridiales{order}(100);Lachnospiraceae{family}(100);Eisenbergiella{genus}(90);Unassigned{species}(46)	Bacteria	Firmicutes	Clostridia	Clostridiales	Lachnospiraceae	Eisenbergiella	Unassigned
OTU416	9	33	42	7	74	8	55	17	36	46	19	20	17	2	385	Bacteria{superkingdom}(100);Firmicutes{phylum}(100);Clostridia{class}(100);Clostridiales{order}(100);Ruminococcaceae{family}(100);Unassigned{genus}(60);Unassigned{species}(42)	Bacteria	Firmicutes	Clostridia	Clostridiales	Ruminococcaceae	Unassigned	Unassigned
OTU417	0	1	0	1	0	0	0	3	3	0	0	13	0	4	25	Bacteria{superkingdom}(100);Firmicutes{phylum}(97);Bacilli{class}(97);Lactobacillales{order}(97);Lactobacillaceae{family}(95);Lactobacillus{genus}(94);Unassigned{species}(3)	Bacteria	Firmicutes	Bacilli	Lactobacillales	Lactobacillaceae	Lactobacillus	Unassigned
OTU418	36	1	139	1	39	66	61	0	14	0	0	0	1	17	375	Bacteria{superkingdom}(100);Deferribacteres{phylum}(100);Deferribacteres{class}(100);Deferribacterales{order}(100);Deferribacteraceae{family}(100);Mucispirillum{genus}(100);Unassigned{species}(56)	Bacteria	Deferribacteres	Deferribacteres	Deferribacterales	Deferribacteraceae	Mucispirillum	Unassigned
OTU419	13	19	31	9	205	36	55	45	22	53	80	37	71	24	700	Bacteria{superkingdom}(100);Firmicutes{phylum}(100);Clostridia{class}(100);Clostridiales{order}(100);Ruminococcaceae{family}(100);Oscillibacter{genus}(98);uncultured_bacterium{species}(93)	Bacteria	Firmicutes	Clostridia	Clostridiales	Ruminococcaceae	Oscillibacter	uncultured_bacterium
OTU420	12	10	18	43	57	0	53	23	28	23	29	17	13	17	343	Bacteria{superkingdom}(100);Firmicutes{phylum}(100);Clostridia{class}(100);Clostridiales{order}(100);Ruminococcaceae{family}(94);Anaerobacterium{genus}(93);Unassigned{species}(59)	Bacteria	Firmicutes	Clostridia	Clostridiales	Ruminococcaceae	Anaerobacterium	Unassigned
OTU421	91	83	146	117	46	1	19	164	56	417	117	154	106	75	1592	Bacteria{superkingdom}(100);Firmicutes{phylum}(100);Clostridia{class}(100);Clostridiales{order}(100);{family}(100);{genus}(100);Unassigned{species}(41)	Bacteria	Firmicutes	Clostridia	Clostridiales			Unassigned
OTU422	0	2	0	0	0	0	0	0	0	0	0	0	0	0	2	Bacteria{superkingdom}(100);Firmicutes{phylum}(99);Bacilli{class}(95);Lactobacillales{order}(94);Lactobacillaceae{family}(94);Lactobacillus{genus}(94);Unassigned{species}(75)	Bacteria	Firmicutes	Bacilli	Lactobacillales	Lactobacillaceae	Lactobacillus	Unassigned
OTU423	14	18	61	6	194	90	91	23	26	51	82	9	26	9	700	Bacteria{superkingdom}(100);Firmicutes{phylum}(100);Clostridia{class}(100);Clostridiales{order}(100);Lachnospiraceae{family}(100);{genus}(84);Unassigned{species}(58)	Bacteria	Firmicutes	Clostridia	Clostridiales	Lachnospiraceae		Unassigned
OTU424	0	3	0	0	0	3581	0	0	0	0	0	0	0	0	3584	Bacteria{superkingdom}(100);Firmicutes{phylum}(100);Clostridia{class}(100);Clostridiales{order}(100);Lachnospiraceae{family}(100);{genus}(98);Eubacterium_plexicaudatum{species}(81)	Bacteria	Firmicutes	Clostridia	Clostridiales	Lachnospiraceae		Eubacterium_plexicaudatum
OTU425	1	0	1	4	1	0	1	0	0	2	8	0	4	0	22	Bacteria{superkingdom}(100);Firmicutes{phylum}(100);Clostridia{class}(100);Clostridiales{order}(100);Unassigned{family}(48);Unassigned{genus}(47);Unassigned{species}(43)	Bacteria	Firmicutes	Clostridia	Clostridiales	Unassigned	Unassigned	Unassigned
OTU426	0	6	0	0	0	0	0	1	0	0	0	15	0	0	22	Bacteria{superkingdom}(100);Actinobacteria{phylum}(100);Actinobacteria{class}(100);Bifidobacteriales{order}(100);Bifidobacteriaceae{family}(100);Bifidobacterium{genus}(100);Bifidobacterium_pseudolongum_PV8-2{species}(100)	Bacteria	Actinobacteria	Actinobacteria	Bifidobacteriales	Bifidobacteriaceae	Bifidobacterium	Bifidobacterium_pseudolongum_PV8-2
OTU427	88	241	160	0	62	241	94	17	1	54	0	20	1	0	979	Bacteria{superkingdom}(100);Bacteroidetes{phylum}(100);Bacteroidia{class}(100);Bacteroidales{order}(100);Porphyromonadaceae{family}(100);{genus}(83);Unassigned{species}(77)	Bacteria	Bacteroidetes	Bacteroidia	Bacteroidales	Porphyromonadaceae		Unassigned
OTU428	5	0	4	1	0	0	1	3	2	0	1	5	0	0	22	Bacteria{superkingdom}(100);Firmicutes{phylum}(100);Clostridia{class}(100);Clostridiales{order}(100);Ruminococcaceae{family}(100);{genus}(98);Unassigned{species}(78)	Bacteria	Firmicutes	Clostridia	Clostridiales	Ruminococcaceae		Unassigned
OTU429	4	3	2	3	52	0	9	0	1	4	0	3	2	0	83	Bacteria{superkingdom}(100);Firmicutes{phylum}(100);Clostridia{class}(100);Clostridiales{order}(100);Lachnospiraceae{family}(100);Unassigned{genus}(46);Unassigned{species}(30)	Bacteria	Firmicutes	Clostridia	Clostridiales	Lachnospiraceae	Unassigned	Unassigned
OTU430	13	32	10	11	31	0	36	19	66	37	24	60	13	22	374	Bacteria{superkingdom}(100);Firmicutes{phylum}(100);Clostridia{class}(100);Clostridiales{order}(100);Ruminococcaceae{family}(88);Anaerobacterium{genus}(85);uncultured_bacterium{species}(81)	Bacteria	Firmicutes	Clostridia	Clostridiales	Ruminococcaceae	Anaerobacterium	uncultured_bacterium
OTU431	1	782	26	0	384	1	27	101	500	25	2	32	71	2	1954	Bacteria{superkingdom}(100);Firmicutes{phylum}(100);Clostridia{class}(100);Clostridiales{order}(100);Lachnospiraceae{family}(100);Acetatifactor{genus}(81);uncultured_bacterium{species}(81)	Bacteria	Firmicutes	Clostridia	Clostridiales	Lachnospiraceae	Acetatifactor	uncultured_bacterium
OTU432	4	11	9	3	9	8	12	13	14	6	17	12	3	14	135	Bacteria{superkingdom}(100);Actinobacteria{phylum}(100);Actinobacteria{class}(100);Coriobacteriales{order}(100);Coriobacteriaceae{family}(100);{genus}(92);uncultured_bacterium{species}(83)	Bacteria	Actinobacteria	Actinobacteria	Coriobacteriales	Coriobacteriaceae		uncultured_bacterium
OTU433	42	34	210	41	356	105	74	408	146	238	262	56	346	70	2388	Bacteria{superkingdom}(100);Firmicutes{phylum}(100);Clostridia{class}(100);Clostridiales{order}(100);Ruminococcaceae{family}(100);Butyricicoccus{genus}(100);uncultured_bacterium{species}(97)	Bacteria	Firmicutes	Clostridia	Clostridiales	Ruminococcaceae	Butyricicoccus	uncultured_bacterium
OTU434	30	9	81	46	58	2	51	12	37	126	34	70	55	4	615	Bacteria{superkingdom}(100);Firmicutes{phylum}(100);Clostridia{class}(100);Clostridiales{order}(100);{family}(97);{genus}(97);uncultured_Clostridiales_bacterium{species}(83)	Bacteria	Firmicutes	Clostridia	Clostridiales			uncultured_Clostridiales_bacterium
OTU435	97	18	8	16	23	2	68	92	111	0	4	36	56	0	531	Bacteria{superkingdom}(100);Firmicutes{phylum}(97);Clostridia{class}(97);Clostridiales{order}(97);Unassigned{family}(58);Unassigned{genus}(41);Unassigned{species}(28)	Bacteria	Firmicutes	Clostridia	Clostridiales	Unassigned	Unassigned	Unassigned
OTU436	0	0	0	0	0	0	0	0	0	0	0	0	0	43	43	Bacteria{superkingdom}(100);Proteobacteria{phylum}(100);Epsilonproteobacteria{class}(100);Campylobacterales{order}(100);Helicobacteraceae{family}(100);Helicobacter{genus}(100);Helicobacter_mastomyrinus{species}(99)	Bacteria	Proteobacteria	Epsilonproteobacteria	Campylobacterales	Helicobacteraceae	Helicobacter	Helicobacter_mastomyrinus
OTU437	17	54	50	2	195	153	219	52	60	11	50	45	41	35	984	Bacteria{superkingdom}(100);Firmicutes{phylum}(100);Clostridia{class}(100);Clostridiales{order}(100);Ruminococcaceae{family}(100);Unassigned{genus}(43);Unassigned{species}(43)	Bacteria	Firmicutes	Clostridia	Clostridiales	Ruminococcaceae	Unassigned	Unassigned
OTU438	22	8	136	75	185	9	105	19	81	56	110	139	53	8	1006	Bacteria{superkingdom}(100);Firmicutes{phylum}(100);Clostridia{class}(100);Clostridiales{order}(100);Ruminococcaceae{family}(100);Unassigned{genus}(31);Unassigned{species}(21)	Bacteria	Firmicutes	Clostridia	Clostridiales	Ruminococcaceae	Unassigned	Unassigned
OTU439	61	12	138	125	57	58	109	48	43	35	170	76	33	24	989	Bacteria{superkingdom}(100);Bacteroidetes{phylum}(100);Bacteroidia{class}(100);Bacteroidales{order}(100);Rikenellaceae{family}(100);Alistipes{genus}(100);uncultured_bacterium{species}(89)	Bacteria	Bacteroidetes	Bacteroidia	Bacteroidales	Rikenellaceae	Alistipes	uncultured_bacterium
OTU440	9	14	10	6	37	161	14	20	33	4	113	4	10	5	440	Bacteria{superkingdom}(100);Firmicutes{phylum}(100);Clostridia{class}(100);Clostridiales{order}(100);Ruminococcaceae{family}(100);Clostridium_IV{genus}(100);uncultured_bacterium{species}(91)	Bacteria	Firmicutes	Clostridia	Clostridiales	Ruminococcaceae	Clostridium_IV	uncultured_bacterium
OTU441	562	44	0	2	22	1	28	93	6	1	0	6	406	6	1177	Bacteria{superkingdom}(100);Firmicutes{phylum}(100);Clostridia{class}(100);Clostridiales{order}(100);Lachnospiraceae{family}(100);Unassigned{genus}(77);Unassigned{species}(41)	Bacteria	Firmicutes	Clostridia	Clostridiales	Lachnospiraceae	Unassigned	Unassigned
OTU442	1	2	12	0	1	7	6	2	1	5	4	0	8	0	49	Bacteria{superkingdom}(100);Firmicutes{phylum}(100);Clostridia{class}(100);Clostridiales{order}(100);Lachnospiraceae{family}(100);Unassigned{genus}(72);Unassigned{species}(17)	Bacteria	Firmicutes	Clostridia	Clostridiales	Lachnospiraceae	Unassigned	Unassigned
OTU443	1	1	0	3	0	0	0	5	1	1	2	1	5	0	20	Bacteria{superkingdom}(100);Firmicutes{phylum}(100);Clostridia{class}(100);Clostridiales{order}(100);Ruminococcaceae{family}(100);Anaerobacterium{genus}(99);Unassigned{species}(67)	Bacteria	Firmicutes	Clostridia	Clostridiales	Ruminococcaceae	Anaerobacterium	Unassigned
OTU444	128	60	29	4	0	1	24	37	64	194	6	109	30	94	780	Bacteria{superkingdom}(100);Firmicutes{phylum}(100);Clostridia{class}(100);Clostridiales{order}(100);{family}(100);{genus}(100);Unassigned{species}(54)	Bacteria	Firmicutes	Clostridia	Clostridiales			Unassigned
OTU445	2	533	790	9	306	0	16	57	31	2	140	9	58	8	1961	Bacteria{superkingdom}(100);Firmicutes{phylum}(100);Clostridia{class}(100);Clostridiales{order}(100);Lachnospiraceae{family}(100);{genus}(90);Unassigned{species}(74)	Bacteria	Firmicutes	Clostridia	Clostridiales	Lachnospiraceae		Unassigned
OTU446	0	0	0	0	0	1	0	5	0	4	2	0	1	14	27	Bacteria{superkingdom}(100);Bacteroidetes{phylum}(100);Bacteroidia{class}(100);Bacteroidales{order}(100);Porphyromonadaceae{family}(100);{genus}(97);uncultured_bacterium{species}(95)	Bacteria	Bacteroidetes	Bacteroidia	Bacteroidales	Porphyromonadaceae		uncultured_bacterium
OTU447	96	27	16	9	153	22	46	5	85	10	7	25	24	9	534	Bacteria{superkingdom}(100);Firmicutes{phylum}(100);{class}(100);{order}(100);{family}(100);{genus}(100);uncultured_rumen_bacterium{species}(83)	Bacteria	Firmicutes					uncultured_rumen_bacterium
OTU448	14	14	7	8	13	10	21	24	28	7	5	18	9	14	192	Bacteria{superkingdom}(100);Firmicutes{phylum}(100);Clostridia{class}(100);Clostridiales{order}(100);Ruminococcaceae{family}(100);Sporobacter{genus}(100);Unassigned{species}(71)	Bacteria	Firmicutes	Clostridia	Clostridiales	Ruminococcaceae	Sporobacter	Unassigned
OTU449	70	65	29	52	33	0	28	43	78	120	68	55	24	64	729	Bacteria{superkingdom}(100);Firmicutes{phylum}(100);Clostridia{class}(100);Clostridiales{order}(99);{family}(91);{genus}(91);uncultured_rumen_bacterium{species}(83)	Bacteria	Firmicutes	Clostridia	Clostridiales			uncultured_rumen_bacterium
OTU450	2	0	0	0	0	1	1	0	0	1	0	0	0	2	7	Bacteria{superkingdom}(100);Proteobacteria{phylum}(100);Gammaproteobacteria{class}(100);Pseudomonadales{order}(100);Moraxellaceae{family}(100);Psychrobacter{genus}(100);Psychrobacter_phenylpyruvicus{species}(80)	Bacteria	Proteobacteria	Gammaproteobacteria	Pseudomonadales	Moraxellaceae	Psychrobacter	Psychrobacter_phenylpyruvicus
OTU451	5	3	0	8	13	1	12	3	4	6	17	32	1	8	113	Bacteria{superkingdom}(100);Actinobacteria{phylum}(100);Actinobacteria{class}(100);Actinomycetales{order}(100);Corynebacteriaceae{family}(100);Corynebacterium{genus}(100);Unassigned{species}(71)	Bacteria	Actinobacteria	Actinobacteria	Actinomycetales	Corynebacteriaceae	Corynebacterium	Unassigned
OTU452	0	9	10	0	23	11	49	8	2	20	11	9	2	2	156	Bacteria{superkingdom}(100);Firmicutes{phylum}(100);Clostridia{class}(100);Clostridiales{order}(100);Ruminococcaceae{family}(100);Unassigned{genus}(54);Unassigned{species}(16)	Bacteria	Firmicutes	Clostridia	Clostridiales	Ruminococcaceae	Unassigned	Unassigned
OTU453	30	10	4	13	10	2	11	14	27	23	4	11	13	1	173	Bacteria{superkingdom}(100);Firmicutes{phylum}(100);Bacilli{class}(99);Lactobacillales{order}(99);Lactobacillaceae{family}(97);Lactobacillus{genus}(97);Unassigned{species}(54)	Bacteria	Firmicutes	Bacilli	Lactobacillales	Lactobacillaceae	Lactobacillus	Unassigned
OTU454	0	0	0	0	0	0	0	0	3	0	0	0	4	0	7	Bacteria{superkingdom}(100);Firmicutes{phylum}(100);Clostridia{class}(100);Clostridiales{order}(100);Lachnospiraceae{family}(100);Acetatifactor{genus}(98);uncultured_bacterium{species}(91)	Bacteria	Firmicutes	Clostridia	Clostridiales	Lachnospiraceae	Acetatifactor	uncultured_bacterium
OTU455	50	82	82	8	153	70	70	89	130	42	108	37	56	22	999	Bacteria{superkingdom}(100);Firmicutes{phylum}(100);Clostridia{class}(100);Clostridiales{order}(100);Lachnospiraceae{family}(100);{genus}(97);Clostridium_sp._Culture-54{species}(90)	Bacteria	Firmicutes	Clostridia	Clostridiales	Lachnospiraceae		Clostridium_sp._Culture-54
OTU456	1	10	147	319	22	1	10	10	244	2	56	239	1	0	1062	Bacteria{superkingdom}(100);Firmicutes{phylum}(100);Clostridia{class}(100);Clostridiales{order}(100);Ruminococcaceae{family}(99);Anaerobacterium{genus}(99);uncultured_bacterium{species}(80)	Bacteria	Firmicutes	Clostridia	Clostridiales	Ruminococcaceae	Anaerobacterium	uncultured_bacterium
OTU457	1	12	0	0	0	0	3	2	0	1	0	0	0	3	22	Bacteria{superkingdom}(100);Firmicutes{phylum}(100);Clostridia{class}(100);Clostridiales{order}(100);Ruminococcaceae{family}(100);{genus}(98);Unassigned{species}(46)	Bacteria	Firmicutes	Clostridia	Clostridiales	Ruminococcaceae		Unassigned
OTU458	9	6	88	41	15	49	4	17	12	94	295	6	18	6	660	Bacteria{superkingdom}(100);Firmicutes{phylum}(100);Clostridia{class}(100);Clostridiales{order}(100);Lachnospiraceae{family}(100);Unassigned{genus}(79);Unassigned{species}(22)	Bacteria	Firmicutes	Clostridia	Clostridiales	Lachnospiraceae	Unassigned	Unassigned
OTU459	0	1	0	0	0	0	0	6	0	6	0	1	0	1	15	Bacteria{superkingdom}(100);Verrucomicrobia{phylum}(100);Opitutae{class}(100);Puniceicoccales{order}(99);Puniceicoccaceae{family}(99);{genus}(97);uncultured_bacterium{species}(97)	Bacteria	Verrucomicrobia	Opitutae	Puniceicoccales	Puniceicoccaceae		uncultured_bacterium
OTU460	1	39	88	119	14	0	34	127	81	203	123	106	105	10	1050	Bacteria{superkingdom}(100);Firmicutes{phylum}(100);Clostridia{class}(100);Clostridiales{order}(100);Lachnospiraceae{family}(100);Lachnospiracea_incertae_sedis{genus}(95);butyrate-producing_bacterium_L2-12{species}(92)	Bacteria	Firmicutes	Clostridia	Clostridiales	Lachnospiraceae	Lachnospiracea_incertae_sedis	butyrate-producing_bacterium_L2-12
OTU461	63	5	22	21	6	0	5	70	27	111	31	37	82	37	517	Bacteria{superkingdom}(100);Firmicutes{phylum}(100);Clostridia{class}(100);Clostridiales{order}(100);{family}(100);{genus}(100);bacterium_YE57{species}(86)	Bacteria	Firmicutes	Clostridia	Clostridiales			bacterium_YE57
OTU462	26	13	6	6	16	18	15	13	19	12	16	18	28	11	217	Bacteria{superkingdom}(100);Unassigned{phylum}(33);Unassigned{class}(33);Unassigned{order}(33);Unassigned{family}(33);Unassigned{genus}(33);Unassigned{species}(25)	Bacteria	Unassigned	Unassigned	Unassigned	Unassigned	Unassigned	Unassigned
OTU463	84	101	191	32	100	23	122	43	30	95	187	220	146	14	1388	Bacteria{superkingdom}(100);Firmicutes{phylum}(100);Clostridia{class}(100);Clostridiales{order}(100);Ruminococcaceae{family}(100);Unassigned{genus}(60);Unassigned{species}(31)	Bacteria	Firmicutes	Clostridia	Clostridiales	Ruminococcaceae	Unassigned	Unassigned
OTU464	11	25	25	5	15	9	43	15	28	40	4	50	21	26	317	Bacteria{superkingdom}(100);Firmicutes{phylum}(100);Clostridia{class}(100);Clostridiales{order}(100);Lachnospiraceae{family}(100);Unassigned{genus}(74);Unassigned{species}(21)	Bacteria	Firmicutes	Clostridia	Clostridiales	Lachnospiraceae	Unassigned	Unassigned
OTU465	13	22	3	12	1	2	17	12	16	5	15	20	2	12	152	Bacteria{superkingdom}(100);Actinobacteria{phylum}(100);Actinobacteria{class}(100);Coriobacteriales{order}(100);Coriobacteriaceae{family}(100);Enterorhabdus{genus}(100);uncultured_bacterium{species}(100)	Bacteria	Actinobacteria	Actinobacteria	Coriobacteriales	Coriobacteriaceae	Enterorhabdus	uncultured_bacterium
OTU466	0	0	0	0	0	1	1	3	1	1	0	0	1	0	8	Bacteria{superkingdom}(100);Bacteroidetes{phylum}(100);Bacteroidia{class}(100);Bacteroidales{order}(100);Porphyromonadaceae{family}(100);{genus}(98);Unassigned{species}(71)	Bacteria	Bacteroidetes	Bacteroidia	Bacteroidales	Porphyromonadaceae		Unassigned
OTU467	26	91	45	1	146	39	145	32	43	18	57	27	46	27	743	Bacteria{superkingdom}(100);Firmicutes{phylum}(100);Clostridia{class}(100);Clostridiales{order}(100);Lachnospiraceae{family}(100);Acetatifactor{genus}(100);uncultured_bacterium{species}(100)	Bacteria	Firmicutes	Clostridia	Clostridiales	Lachnospiraceae	Acetatifactor	uncultured_bacterium
OTU468	38	22	26	7	29	39	79	39	39	25	23	34	47	4	451	Bacteria{superkingdom}(100);Firmicutes{phylum}(100);Clostridia{class}(100);Clostridiales{order}(100);Ruminococcaceae{family}(100);Oscillibacter{genus}(100);Unassigned{species}(75)	Bacteria	Firmicutes	Clostridia	Clostridiales	Ruminococcaceae	Oscillibacter	Unassigned
OTU469	0	7	0	2	0	0	1	0	2	2	0	0	0	2	16	Bacteria{superkingdom}(100);Firmicutes{phylum}(100);Unassigned{class}(63);Unassigned{order}(63);Unassigned{family}(61);Unassigned{genus}(61);Unassigned{species}(14)	Bacteria	Firmicutes	Unassigned	Unassigned	Unassigned	Unassigned	Unassigned
OTU470	0	9	86	0	3	0	47	4	2	1	42	10	1	1	206	Bacteria{superkingdom}(100);Firmicutes{phylum}(99);Clostridia{class}(99);Clostridiales{order}(99);Ruminococcaceae{family}(99);Unassigned{genus}(62);Unassigned{species}(29)	Bacteria	Firmicutes	Clostridia	Clostridiales	Ruminococcaceae	Unassigned	Unassigned
OTU471	28	2	84	0	0	0	10	2	44	0	1	0	0	8	179	Bacteria{superkingdom}(100);Firmicutes{phylum}(100);Clostridia{class}(100);Clostridiales{order}(100);Lachnospiraceae{family}(100);{genus}(81);Unassigned{species}(77)	Bacteria	Firmicutes	Clostridia	Clostridiales	Lachnospiraceae		Unassigned
OTU472	314	12	421	15	359	0	176	1	123	9	116	0	14	1	1561	Bacteria{superkingdom}(100);Firmicutes{phylum}(100);Clostridia{class}(100);Clostridiales{order}(100);Lachnospiraceae{family}(100);Unassigned{genus}(64);Unassigned{species}(28)	Bacteria	Firmicutes	Clostridia	Clostridiales	Lachnospiraceae	Unassigned	Unassigned
OTU473	89	17	74	4	27	106	53	47	265	230	36	30	94	31	1103	Bacteria{superkingdom}(100);Firmicutes{phylum}(99);Clostridia{class}(99);Clostridiales{order}(99);{family}(88);{genus}(88);uncultured_Clostridiales_bacterium{species}(85)	Bacteria	Firmicutes	Clostridia	Clostridiales			uncultured_Clostridiales_bacterium
OTU474	1	0	0	0	0	0	1	0	0	3	2	6	1	0	14	Bacteria{superkingdom}(100);Firmicutes{phylum}(100);Bacilli{class}(100);Lactobacillales{order}(100);Aerococcaceae{family}(100);Aerococcus{genus}(100);uncultured_bacterium{species}(100)	Bacteria	Firmicutes	Bacilli	Lactobacillales	Aerococcaceae	Aerococcus	uncultured_bacterium
OTU475	11	31	35	7	51	37	31	14	6	17	55	11	17	10	333	Bacteria{superkingdom}(100);Firmicutes{phylum}(100);Clostridia{class}(100);Clostridiales{order}(100);Lachnospiraceae{family}(100);Clostridium_XlVa{genus}(98);Unassigned{species}(56)	Bacteria	Firmicutes	Clostridia	Clostridiales	Lachnospiraceae	Clostridium_XlVa	Unassigned
OTU476	6	3	1	0	1	0	1	0	2	0	0	15	10	0	39	Bacteria{superkingdom}(100);Firmicutes{phylum}(100);{class}(100);{order}(100);{family}(100);{genus}(100);Unassigned{species}(62)	Bacteria	Firmicutes					Unassigned
OTU477	0	3	0	5	16	2	27	93	39	13	5	23	77	20	323	Bacteria{superkingdom}(100);Firmicutes{phylum}(100);Clostridia{class}(100);Clostridiales{order}(100);Ruminococcaceae{family}(100);{genus}(86);Unassigned{species}(69)	Bacteria	Firmicutes	Clostridia	Clostridiales	Ruminococcaceae		Unassigned
OTU478	6	5	7	0	3	13	11	4	5	7	5	11	0	3	80	Bacteria{superkingdom}(100);Firmicutes{phylum}(100);Clostridia{class}(100);Clostridiales{order}(100);Ruminococcaceae{family}(100);Unassigned{genus}(44);Unassigned{species}(1)	Bacteria	Firmicutes	Clostridia	Clostridiales	Ruminococcaceae	Unassigned	Unassigned
OTU479	64	40	35	9	7	47	58	14	12	15	49	33	17	6	406	Bacteria{superkingdom}(100);Firmicutes{phylum}(100);Clostridia{class}(100);Clostridiales{order}(100);Lachnospiraceae{family}(100);Acetatifactor{genus}(100);uncultured_organism{species}(85)	Bacteria	Firmicutes	Clostridia	Clostridiales	Lachnospiraceae	Acetatifactor	uncultured_organism
OTU480	9	27	0	0	3	1	29	9	5	10	11	10	24	0	138	Bacteria{superkingdom}(100);Firmicutes{phylum}(100);Clostridia{class}(100);Clostridiales{order}(100);Lachnospiraceae{family}(100);Eisenbergiella{genus}(80);Unassigned{species}(78)	Bacteria	Firmicutes	Clostridia	Clostridiales	Lachnospiraceae	Eisenbergiella	Unassigned
OTU481	0	0	0	0	0	0	15	0	1	0	1	2	0	0	19	Bacteria{superkingdom}(100);Firmicutes{phylum}(100);Clostridia{class}(100);Clostridiales{order}(100);Ruminococcaceae{family}(100);{genus}(84);Unassigned{species}(73)	Bacteria	Firmicutes	Clostridia	Clostridiales	Ruminococcaceae		Unassigned
OTU482	9	18	2	25	24	0	14	16	41	15	13	32	26	1	236	Bacteria{superkingdom}(100);Firmicutes{phylum}(100);{class}(100);{order}(100);{family}(100);{genus}(100);Unassigned{species}(59)	Bacteria	Firmicutes					Unassigned
OTU483	8	29	2381	0	93	0	5	0	0	0	0	5	0	1	2522	Bacteria{superkingdom}(100);Firmicutes{phylum}(100);Clostridia{class}(100);Clostridiales{order}(100);Lachnospiraceae{family}(100);Unassigned{genus}(75);Unassigned{species}(75)	Bacteria	Firmicutes	Clostridia	Clostridiales	Lachnospiraceae	Unassigned	Unassigned
OTU484	0	30	11	0	39	23	40	8	5	14	30	2	32	8	242	Bacteria{superkingdom}(100);Firmicutes{phylum}(100);Clostridia{class}(100);Clostridiales{order}(100);Lachnospiraceae{family}(100);Unassigned{genus}(53);Unassigned{species}(27)	Bacteria	Firmicutes	Clostridia	Clostridiales	Lachnospiraceae	Unassigned	Unassigned
OTU485	74	33	1136	251	1093	1	699	162	423	299	1335	498	353	339	6696	Bacteria{superkingdom}(100);Firmicutes{phylum}(100);Clostridia{class}(100);Clostridiales{order}(100);Lachnospiraceae{family}(100);Unassigned{genus}(75);Unassigned{species}(33)	Bacteria	Firmicutes	Clostridia	Clostridiales	Lachnospiraceae	Unassigned	Unassigned
OTU486	3789	1797	10350	238	14256	14291	9839	164	547	652	3190	229	146	169	59657	Bacteria{superkingdom}(100);Spirochaetes{phylum}(100);Spirochaetia{class}(100);Spirochaetales{order}(100);Spirochaetaceae{family}(100);Unassigned{genus}(47);Unassigned{species}(45)	Bacteria	Spirochaetes	Spirochaetia	Spirochaetales	Spirochaetaceae	Unassigned	Unassigned
OTU487	0	0	0	0	0	0	2	0	0	1	0	1	1	2	7	Bacteria{superkingdom}(100);Fusobacteria{phylum}(100);Fusobacteriia{class}(100);Fusobacteriales{order}(100);Fusobacteriaceae{family}(100);Fusobacterium{genus}(100);Unassigned{species}(74)	Bacteria	Fusobacteria	Fusobacteriia	Fusobacteriales	Fusobacteriaceae	Fusobacterium	Unassigned
OTU488	31	120	394	2	152	0	180	26	40	48	216	65	227	59	1560	Bacteria{superkingdom}(100);Firmicutes{phylum}(100);Clostridia{class}(100);Clostridiales{order}(100);Lachnospiraceae{family}(100);Unassigned{genus}(41);Unassigned{species}(26)	Bacteria	Firmicutes	Clostridia	Clostridiales	Lachnospiraceae	Unassigned	Unassigned
OTU489	10	1	30	4	29	0	8	0	9	0	2	3	3	2	101	Bacteria{superkingdom}(100);Firmicutes{phylum}(100);Clostridia{class}(100);Clostridiales{order}(100);{family}(92);{genus}(92);uncultured_Clostridiales_bacterium{species}(92)	Bacteria	Firmicutes	Clostridia	Clostridiales			uncultured_Clostridiales_bacterium
OTU490	0	5	0	0	0	0	4	33	5	9	1	7	0	2	66	Bacteria{superkingdom}(100);Firmicutes{phylum}(100);Clostridia{class}(100);Clostridiales{order}(100);Ruminococcaceae{family}(100);{genus}(100);Unassigned{species}(16)	Bacteria	Firmicutes	Clostridia	Clostridiales	Ruminococcaceae		Unassigned
OTU491	0	0	0	0	0	0	0	2	1	6	2	1	1	0	13	Bacteria{superkingdom}(100);Bacteroidetes{phylum}(100);Bacteroidia{class}(100);Bacteroidales{order}(100);Porphyromonadaceae{family}(100);{genus}(86);Unassigned{species}(74)	Bacteria	Bacteroidetes	Bacteroidia	Bacteroidales	Porphyromonadaceae		Unassigned
OTU492	0	0	0	3	2	0	0	2	3	0	0	0	1	0	11	Bacteria{superkingdom}(100);Firmicutes{phylum}(100);Clostridia{class}(100);Clostridiales{order}(100);Ruminococcaceae{family}(100);Clostridium_IV{genus}(88);Unassigned{species}(73)	Bacteria	Firmicutes	Clostridia	Clostridiales	Ruminococcaceae	Clostridium_IV	Unassigned
OTU493	7	0	1	0	25	25	18	236	42	202	13	19	335	7	930	Bacteria{superkingdom}(100);Firmicutes{phylum}(100);Clostridia{class}(100);Clostridiales{order}(100);Lachnospiraceae{family}(100);Unassigned{genus}(69);Unassigned{species}(22)	Bacteria	Firmicutes	Clostridia	Clostridiales	Lachnospiraceae	Unassigned	Unassigned
OTU494	23	9	20	43	2	0	0	4	2	15	9	9	16	10	162	Bacteria{superkingdom}(100);Firmicutes{phylum}(100);Unassigned{class}(72);Unassigned{order}(70);Unassigned{family}(42);Unassigned{genus}(15);Unassigned{species}(12)	Bacteria	Firmicutes	Unassigned	Unassigned	Unassigned	Unassigned	Unassigned
OTU495	34	10	16	17	24	31	29	6	13	23	45	62	9	7	326	Bacteria{superkingdom}(100);Firmicutes{phylum}(100);Clostridia{class}(100);Clostridiales{order}(100);Ruminococcaceae{family}(100);Intestinimonas{genus}(85);Unassigned{species}(68)	Bacteria	Firmicutes	Clostridia	Clostridiales	Ruminococcaceae	Intestinimonas	Unassigned
OTU496	44	122	56	25	91	97	115	94	33	19	55	41	20	20	832	Bacteria{superkingdom}(100);Firmicutes{phylum}(100);Clostridia{class}(100);Clostridiales{order}(100);Ruminococcaceae{family}(100);Pseudoflavonifractor{genus}(85);Unassigned{species}(72)	Bacteria	Firmicutes	Clostridia	Clostridiales	Ruminococcaceae	Pseudoflavonifractor	Unassigned
OTU497	13	0	63	2	0	0	0	0	0	4	0	0	0	0	82	Bacteria{superkingdom}(100);Proteobacteria{phylum}(100);Deltaproteobacteria{class}(100);Bdellovibrionales{order}(100);Bdellovibrionaceae{family}(100);Vampirovibrio{genus}(100);Unassigned{species}(62)	Bacteria	Proteobacteria	Deltaproteobacteria	Bdellovibrionales	Bdellovibrionaceae	Vampirovibrio	Unassigned
OTU498	1	0	8	0	30	148	4	4	429	26	87	3	9	3	752	Bacteria{superkingdom}(100);Firmicutes{phylum}(100);Clostridia{class}(100);Clostridiales{order}(100);Lachnospiraceae{family}(100);Eisenbergiella{genus}(94);uncultured_bacterium{species}(94)	Bacteria	Firmicutes	Clostridia	Clostridiales	Lachnospiraceae	Eisenbergiella	uncultured_bacterium
OTU499	1397	136	527	74	23	346	60	134	765	14	1117	19	11	229	4852	Bacteria{superkingdom}(100);Firmicutes{phylum}(100);Clostridia{class}(100);Clostridiales{order}(100);Lachnospiraceae{family}(100);Unassigned{genus}(60);Unassigned{species}(42)	Bacteria	Firmicutes	Clostridia	Clostridiales	Lachnospiraceae	Unassigned	Unassigned
OTU500	6	9	88	16	21	26	30	12	15	3	47	6	5	1	285	Bacteria{superkingdom}(100);Firmicutes{phylum}(100);Clostridia{class}(100);Clostridiales{order}(100);Lachnospiraceae{family}(100);Clostridium_XlVa{genus}(92);uncultured_organism{species}(85)	Bacteria	Firmicutes	Clostridia	Clostridiales	Lachnospiraceae	Clostridium_XlVa	uncultured_organism
OTU501	10	0	11	41	7	0	2	33	29	2	24	0	107	0	266	Bacteria{superkingdom}(100);Firmicutes{phylum}(100);Clostridia{class}(100);Clostridiales{order}(100);Ruminococcaceae{family}(99);{genus}(99);unidentified_rumen_bacterium_RFN71{species}(94)	Bacteria	Firmicutes	Clostridia	Clostridiales	Ruminococcaceae		unidentified_rumen_bacterium_RFN71
OTU502	72	106	42	91	35	54	27	191	74	161	296	267	226	59	1701	Bacteria{superkingdom}(100);Tenericutes{phylum}(100);Mollicutes{class}(100);Mycoplasmatales{order}(100);Mycoplasmataceae{family}(100);Mycoplasma{genus}(100);Mycoplasma_sualvi{species}(100)	Bacteria	Tenericutes	Mollicutes	Mycoplasmatales	Mycoplasmataceae	Mycoplasma	Mycoplasma_sualvi
OTU503	7	39	23	4	14	1	13	2	18	3	14	1	0	2	141	Bacteria{superkingdom}(100);Firmicutes{phylum}(100);Clostridia{class}(100);Clostridiales{order}(100);Lachnospiraceae{family}(100);Unassigned{genus}(62);Unassigned{species}(54)	Bacteria	Firmicutes	Clostridia	Clostridiales	Lachnospiraceae	Unassigned	Unassigned
OTU504	15	0	1	0	9	0	1	0	1	0	0	1	8	2	38	Bacteria{superkingdom}(100);Firmicutes{phylum}(100);Clostridia{class}(100);Clostridiales{order}(100);Lachnospiraceae{family}(100);{genus}(85);Unassigned{species}(29)	Bacteria	Firmicutes	Clostridia	Clostridiales	Lachnospiraceae		Unassigned
OTU505	0	1	0	0	0	0	1	1	2	2	1	0	0	0	8	Bacteria{superkingdom}(100);Firmicutes{phylum}(100);Clostridia{class}(95);Clostridiales{order}(95);Ruminococcaceae{family}(95);{genus}(95);Clostridiales_bacterium_CIEAF_026{species}(95)	Bacteria	Firmicutes	Clostridia	Clostridiales	Ruminococcaceae		Clostridiales_bacterium_CIEAF_026
OTU506	6	2	11	35	14	1	9	25	6	148	9	12	55	5	338	Bacteria{superkingdom}(100);Firmicutes{phylum}(100);Clostridia{class}(100);Clostridiales{order}(100);{family}(96);{genus}(96);Unassigned{species}(47)	Bacteria	Firmicutes	Clostridia	Clostridiales			Unassigned
OTU507	12	81	78	24	4	187	341	41	241	246	512	32	4	51	1854	Bacteria{superkingdom}(100);Firmicutes{phylum}(100);Clostridia{class}(100);Clostridiales{order}(100);Ruminococcaceae{family}(100);{genus}(96);Unassigned{species}(54)	Bacteria	Firmicutes	Clostridia	Clostridiales	Ruminococcaceae		Unassigned
OTU508	7	2	0	4	2	0	16	9	91	14	13	7	15	18	198	Bacteria{superkingdom}(100);Firmicutes{phylum}(100);Clostridia{class}(100);Clostridiales{order}(100);Ruminococcaceae{family}(81);{genus}(81);unidentified_rumen_bacterium_JW32{species}(80)	Bacteria	Firmicutes	Clostridia	Clostridiales	Ruminococcaceae		unidentified_rumen_bacterium_JW32
OTU509	162	60	101	38	319	695	476	29	52	13	220	30	19	16	2230	Bacteria{superkingdom}(100);Proteobacteria{phylum}(100);Deltaproteobacteria{class}(100);Desulfovibrionales{order}(100);Desulfovibrionaceae{family}(100);Bilophila{genus}(86);uncultured_Desulfovibrionaceae_bacterium{species}(81)	Bacteria	Proteobacteria	Deltaproteobacteria	Desulfovibrionales	Desulfovibrionaceae	Bilophila	uncultured_Desulfovibrionaceae_bacterium
OTU510	0	0	0	0	0	0	2	22	4	9	1	1	0	2	41	Bacteria{superkingdom}(100);Actinobacteria{phylum}(100);Actinobacteria{class}(100);Coriobacteriales{order}(96);Coriobacteriaceae{family}(96);Unassigned{genus}(51);Unassigned{species}(14)	Bacteria	Actinobacteria	Actinobacteria	Coriobacteriales	Coriobacteriaceae	Unassigned	Unassigned
OTU511	1	126	191	9	16	0	99	31	3	32	48	32	47	10	645	Bacteria{superkingdom}(100);Firmicutes{phylum}(100);Clostridia{class}(100);Clostridiales{order}(100);Lachnospiraceae{family}(100);Unassigned{genus}(72);Unassigned{species}(48)	Bacteria	Firmicutes	Clostridia	Clostridiales	Lachnospiraceae	Unassigned	Unassigned
OTU512	41	204	393	37	1162	1	24	0	3	0	0	0	33	0	1898	Bacteria{superkingdom}(100);Firmicutes{phylum}(100);Clostridia{class}(100);Clostridiales{order}(100);Lachnospiraceae{family}(100);Unassigned{genus}(69);Unassigned{species}(57)	Bacteria	Firmicutes	Clostridia	Clostridiales	Lachnospiraceae	Unassigned	Unassigned
OTU513	39	16	63	1	106	88	78	31	54	5	17	10	43	10	561	Bacteria{superkingdom}(100);Firmicutes{phylum}(100);Clostridia{class}(100);Clostridiales{order}(100);Ruminococcaceae{family}(100);Oscillibacter{genus}(100);uncultured_bacterium{species}(100)	Bacteria	Firmicutes	Clostridia	Clostridiales	Ruminococcaceae	Oscillibacter	uncultured_bacterium
OTU514	16	15	26	5	61	75	34	14	26	16	24	10	20	11	353	Bacteria{superkingdom}(100);Firmicutes{phylum}(100);Clostridia{class}(100);Clostridiales{order}(100);Ruminococcaceae{family}(100);Anaerotruncus{genus}(100);uncultured_Clostridiales_bacterium{species}(96)	Bacteria	Firmicutes	Clostridia	Clostridiales	Ruminococcaceae	Anaerotruncus	uncultured_Clostridiales_bacterium
OTU515	0	1	2	0	0	0	2	1	0	0	0	0	0	0	6	Bacteria{superkingdom}(100);Firmicutes{phylum}(100);Clostridia{class}(100);Clostridiales{order}(100);Ruminococcaceae{family}(100);Ruminococcus{genus}(100);Unassigned{species}(37)	Bacteria	Firmicutes	Clostridia	Clostridiales	Ruminococcaceae	Ruminococcus	Unassigned
OTU516	0	1	1	0	8	11	15	3	5	1	8	3	2	1	59	Bacteria{superkingdom}(100);Firmicutes{phylum}(100);Clostridia{class}(100);Clostridiales{order}(100);Lachnospiraceae{family}(100);Unassigned{genus}(51);Unassigned{species}(48)	Bacteria	Firmicutes	Clostridia	Clostridiales	Lachnospiraceae	Unassigned	Unassigned
OTU517	0	3	0	0	0	0	3	1	4	0	3	5	0	0	19	Bacteria{superkingdom}(100);Firmicutes{phylum}(100);Clostridia{class}(100);Clostridiales{order}(100);Ruminococcaceae{family}(100);{genus}(80);Unassigned{species}(29)	Bacteria	Firmicutes	Clostridia	Clostridiales	Ruminococcaceae		Unassigned
OTU518	35	3	10	28	2	26	5	6	61	2	17	14	7	19	235	Bacteria{superkingdom}(100);Firmicutes{phylum}(100);Clostridia{class}(100);Clostridiales{order}(100);Ruminococcaceae{family}(100);Unassigned{genus}(51);Unassigned{species}(32)	Bacteria	Firmicutes	Clostridia	Clostridiales	Ruminococcaceae	Unassigned	Unassigned
OTU519	9	30	11	8	15	16	13	57	76	12	42	27	5	22	343	Bacteria{superkingdom}(100);Actinobacteria{phylum}(100);Actinobacteria{class}(100);Coriobacteriales{order}(100);Coriobacteriaceae{family}(100);{genus}(100);uncultured_bacterium{species}(100)	Bacteria	Actinobacteria	Actinobacteria	Coriobacteriales	Coriobacteriaceae		uncultured_bacterium
OTU520	42	33	10	48	34	62	40	7	23	12	53	25	11	32	432	Bacteria{superkingdom}(100);Bacteroidetes{phylum}(100);Bacteroidia{class}(100);Bacteroidales{order}(100);Porphyromonadaceae{family}(100);Butyricimonas{genus}(100);Unassigned{species}(67)	Bacteria	Bacteroidetes	Bacteroidia	Bacteroidales	Porphyromonadaceae	Butyricimonas	Unassigned
OTU521	92	10	65	37	58	30	146	117	11	218	67	71	343	34	1299	Bacteria{superkingdom}(100);Proteobacteria{phylum}(100);Alphaproteobacteria{class}(100);Rhodospirillales{order}(100);Rhodospirillaceae{family}(100);Aestuariispira{genus}(100);uncultured_bacterium{species}(84)	Bacteria	Proteobacteria	Alphaproteobacteria	Rhodospirillales	Rhodospirillaceae	Aestuariispira	uncultured_bacterium
OTU522	5	10	0	0	0	0	14	4	0	32	20	4	4	27	120	Bacteria{superkingdom}(100);Firmicutes{phylum}(100);Clostridia{class}(100);Clostridiales{order}(100);Ruminococcaceae{family}(100);Clostridium_IV{genus}(85);Unassigned{species}(64)	Bacteria	Firmicutes	Clostridia	Clostridiales	Ruminococcaceae	Clostridium_IV	Unassigned
OTU523	0	4	0	0	27	0	4	0	21	0	0	4	8	1	69	Bacteria{superkingdom}(100);Firmicutes{phylum}(100);{class}(100);{order}(100);{family}(100);{genus}(100);Unassigned{species}(58)	Bacteria	Firmicutes					Unassigned
OTU524	0	1	1	0	0	1	0	0	0	3	0	0	0	0	6	Bacteria{superkingdom}(100);Bacteroidetes{phylum}(100);Bacteroidia{class}(100);Bacteroidales{order}(100);Porphyromonadaceae{family}(100);{genus}(95);uncultured_bacterium{species}(95)	Bacteria	Bacteroidetes	Bacteroidia	Bacteroidales	Porphyromonadaceae		uncultured_bacterium
OTU525	1	1	0	2	0	0	0	1	3	0	1	0	0	1	10	Bacteria{superkingdom}(100);Firmicutes{phylum}(100);Bacilli{class}(95);Lactobacillales{order}(95);Lactobacillaceae{family}(86);Lactobacillus{genus}(86);Unassigned{species}(2)	Bacteria	Firmicutes	Bacilli	Lactobacillales	Lactobacillaceae	Lactobacillus	Unassigned
OTU526	1	5	5	4	3	0	15	8	2	10	5	7	0	0	65	Bacteria{superkingdom}(100);Firmicutes{phylum}(100);{class}(99);{order}(99);{family}(99);{genus}(99);Unassigned{species}(78)	Bacteria	Firmicutes					Unassigned
OTU527	16	20	79	16	126	63	25	11	9	12	83	11	31	28	530	Bacteria{superkingdom}(100);Firmicutes{phylum}(100);Clostridia{class}(100);Clostridiales{order}(100);Lachnospiraceae{family}(100);Unassigned{genus}(76);Unassigned{species}(47)	Bacteria	Firmicutes	Clostridia	Clostridiales	Lachnospiraceae	Unassigned	Unassigned
OTU528	0	8	2	5	27	7	19	3	0	0	24	2	3	1	101	Bacteria{superkingdom}(100);Firmicutes{phylum}(100);Clostridia{class}(100);Clostridiales{order}(100);Lachnospiraceae{family}(100);Unassigned{genus}(71);Unassigned{species}(49)	Bacteria	Firmicutes	Clostridia	Clostridiales	Lachnospiraceae	Unassigned	Unassigned
OTU529	0	0	0	0	1	7	0	0	0	0	0	0	0	0	8	Bacteria{superkingdom}(100);Firmicutes{phylum}(100);Clostridia{class}(100);Clostridiales{order}(100);Unassigned{family}(44);Unassigned{genus}(35);Unassigned{species}(10)	Bacteria	Firmicutes	Clostridia	Clostridiales	Unassigned	Unassigned	Unassigned
OTU530	0	5	6	0	1	0	8	0	0	0	0	0	0	0	20	Bacteria{superkingdom}(100);Firmicutes{phylum}(100);{class}(100);{order}(100);{family}(100);{genus}(100);Unassigned{species}(52)	Bacteria	Firmicutes					Unassigned
OTU531	13	6	18	8	136	278	15	27	14	20	131	3	17	13	699	Bacteria{superkingdom}(100);Firmicutes{phylum}(100);Clostridia{class}(100);Clostridiales{order}(100);Lachnospiraceae{family}(100);Unassigned{genus}(53);Unassigned{species}(41)	Bacteria	Firmicutes	Clostridia	Clostridiales	Lachnospiraceae	Unassigned	Unassigned
OTU532	7	12	1	0	13	5	14	7	11	0	3	9	3	4	89	Bacteria{superkingdom}(100);Firmicutes{phylum}(100);Clostridia{class}(100);Clostridiales{order}(100);Ruminococcaceae{family}(100);Unassigned{genus}(42);Unassigned{species}(35)	Bacteria	Firmicutes	Clostridia	Clostridiales	Ruminococcaceae	Unassigned	Unassigned
OTU533	9	2	3	1	5	3	7	1	4	0	13	2	2	0	52	Bacteria{superkingdom}(100);Firmicutes{phylum}(91);Clostridia{class}(81);Unassigned{order}(72);Unassigned{family}(18);Unassigned{genus}(18);Unassigned{species}(3)	Bacteria	Firmicutes	Clostridia	Unassigned	Unassigned	Unassigned	Unassigned
OTU534	505	248	261	29	218	476	359	9	53	23	1	24	6	79	2291	Bacteria{superkingdom}(100);Proteobacteria{phylum}(100);Deltaproteobacteria{class}(100);Desulfovibrionales{order}(100);Desulfovibrionaceae{family}(100);Desulfovibrio{genus}(100);Desulfovibrio_sp._ABHU1SB{species}(90)	Bacteria	Proteobacteria	Deltaproteobacteria	Desulfovibrionales	Desulfovibrionaceae	Desulfovibrio	Desulfovibrio_sp._ABHU1SB
OTU535	7	20	16	2	16	0	13	27	25	16	5	14	18	3	182	Bacteria{superkingdom}(100);Firmicutes{phylum}(100);Clostridia{class}(100);Clostridiales{order}(100);Ruminococcaceae{family}(100);{genus}(95);uncultured_rumen_bacterium{species}(84)	Bacteria	Firmicutes	Clostridia	Clostridiales	Ruminococcaceae		uncultured_rumen_bacterium
OTU536	162	53	51	372	31	12	25	100	79	192	153	108	190	132	1660	Bacteria{superkingdom}(100);Firmicutes{phylum}(100);Clostridia{class}(100);Clostridiales{order}(94);{family}(94);{genus}(94);Unassigned{species}(67)	Bacteria	Firmicutes	Clostridia	Clostridiales			Unassigned
OTU537	324	37	42	40	183	51	61	3	31	3	0	9	0	4	788	Bacteria{superkingdom}(100);Firmicutes{phylum}(100);Clostridia{class}(100);Clostridiales{order}(100);Ruminococcaceae{family}(100);Anaerotruncus{genus}(100);uncultured_bacterium{species}(100)	Bacteria	Firmicutes	Clostridia	Clostridiales	Ruminococcaceae	Anaerotruncus	uncultured_bacterium
OTU538	6	1	6	5	0	0	0	0	4	0	0	0	0	0	22	Bacteria{superkingdom}(100);Firmicutes{phylum}(100);Clostridia{class}(100);Clostridiales{order}(100);Unassigned{family}(30);Unassigned{genus}(30);Unassigned{species}(20)	Bacteria	Firmicutes	Clostridia	Clostridiales	Unassigned	Unassigned	Unassigned
OTU539	21	26	2	1	18	0	19	2	9	0	10	2	8	1	119	Bacteria{superkingdom}(100);Firmicutes{phylum}(100);{class}(100);{order}(100);{family}(100);{genus}(100);Unassigned{species}(64)	Bacteria	Firmicutes					Unassigned
OTU540	24	0	0	0	1	0	0	0	3	0	0	0	0	0	28	Bacteria{superkingdom}(100);Firmicutes{phylum}(100);Clostridia{class}(100);Clostridiales{order}(100);Lachnospiraceae{family}(100);Unassigned{genus}(60);Unassigned{species}(13)	Bacteria	Firmicutes	Clostridia	Clostridiales	Lachnospiraceae	Unassigned	Unassigned
OTU541	678	32	51	66	28	0	338	0	14	75	817	2	153	0	2254	Bacteria{superkingdom}(100);Firmicutes{phylum}(100);Clostridia{class}(100);Clostridiales{order}(100);Lachnospiraceae{family}(100);Unassigned{genus}(58);Unassigned{species}(37)	Bacteria	Firmicutes	Clostridia	Clostridiales	Lachnospiraceae	Unassigned	Unassigned
OTU542	117	134	198	156	332	26	144	10	39	54	152	26	12	11	1411	Bacteria{superkingdom}(100);Bacteroidetes{phylum}(100);Bacteroidia{class}(100);Bacteroidales{order}(100);Rikenellaceae{family}(100);Alistipes{genus}(100);Unassigned{species}(60)	Bacteria	Bacteroidetes	Bacteroidia	Bacteroidales	Rikenellaceae	Alistipes	Unassigned
OTU543	2	1	2	6	2	0	1	1	0	2	1	1	0	0	19	Bacteria{superkingdom}(100);Firmicutes{phylum}(100);Clostridia{class}(100);Clostridiales{order}(100);Lachnospiraceae{family}(100);{genus}(80);Unassigned{species}(55)	Bacteria	Firmicutes	Clostridia	Clostridiales	Lachnospiraceae		Unassigned
OTU544	11	6	0	2	27	0	53	26	36	7	58	23	29	3	281	Bacteria{superkingdom}(100);Firmicutes{phylum}(100);Clostridia{class}(100);Clostridiales{order}(100);Lachnospiraceae{family}(100);Unassigned{genus}(56);Unassigned{species}(45)	Bacteria	Firmicutes	Clostridia	Clostridiales	Lachnospiraceae	Unassigned	Unassigned
OTU545	1	2	1	0	2	0	0	2	0	1	1	59	36	2	107	Bacteria{superkingdom}(100);Firmicutes{phylum}(100);Clostridia{class}(100);Clostridiales{order}(100);Lachnospiraceae{family}(100);Unassigned{genus}(46);Unassigned{species}(42)	Bacteria	Firmicutes	Clostridia	Clostridiales	Lachnospiraceae	Unassigned	Unassigned
OTU546	1202	260	207	92	585	28	534	211	510	64	825	490	436	473	5917	Bacteria{superkingdom}(100);Firmicutes{phylum}(100);Clostridia{class}(100);Clostridiales{order}(100);Ruminococcaceae{family}(100);Unassigned{genus}(67);Unassigned{species}(46)	Bacteria	Firmicutes	Clostridia	Clostridiales	Ruminococcaceae	Unassigned	Unassigned
OTU547	12	26	6	4	0	0	11	5	0	8	2	5	2	1	82	Bacteria{superkingdom}(100);Firmicutes{phylum}(100);Clostridia{class}(100);Clostridiales{order}(100);Ruminococcaceae{family}(100);Clostridium_IV{genus}(85);Unassigned{species}(53)	Bacteria	Firmicutes	Clostridia	Clostridiales	Ruminococcaceae	Clostridium_IV	Unassigned
OTU548	1	41	0	0	5	11	17	1	0	18	0	53	13	19	179	Bacteria{superkingdom}(100);Firmicutes{phylum}(100);Clostridia{class}(100);Clostridiales{order}(100);Ruminococcaceae{family}(100);Anaerobacterium{genus}(100);uncultured_organism{species}(98)	Bacteria	Firmicutes	Clostridia	Clostridiales	Ruminococcaceae	Anaerobacterium	uncultured_organism
OTU549	11	1	5	0	41	14	462	5	1	0	0	1	6	0	547	Bacteria{superkingdom}(100);Firmicutes{phylum}(100);Clostridia{class}(100);Clostridiales{order}(100);Lachnospiraceae{family}(100);{genus}(99);Unassigned{species}(6)	Bacteria	Firmicutes	Clostridia	Clostridiales	Lachnospiraceae		Unassigned
OTU550	4	1	1	3	23	7	5	11	12	4	2	2	0	1	76	Bacteria{superkingdom}(100);Firmicutes{phylum}(100);Clostridia{class}(100);Clostridiales{order}(100);Unassigned{family}(63);Unassigned{genus}(63);Unassigned{species}(62)	Bacteria	Firmicutes	Clostridia	Clostridiales	Unassigned	Unassigned	Unassigned
OTU551	10	25	1	26	0	3	2	14	42	4	0	17	4	8	156	Bacteria{superkingdom}(100);Firmicutes{phylum}(100);Unassigned{class}(74);Unassigned{order}(74);Unassigned{family}(68);Unassigned{genus}(54);Unassigned{species}(7)	Bacteria	Firmicutes	Unassigned	Unassigned	Unassigned	Unassigned	Unassigned
OTU552	1	23	0	0	0	1	0	6	5	4	4	0	3	31	78	Bacteria{superkingdom}(100);Proteobacteria{phylum}(100);Gammaproteobacteria{class}(100);Enterobacteriales{order}(100);Enterobacteriaceae{family}(100);Proteus{genus}(100);Unassigned{species}(61)	Bacteria	Proteobacteria	Gammaproteobacteria	Enterobacteriales	Enterobacteriaceae	Proteus	Unassigned
OTU553	1	18	2	1	1	2	1	7	5	4	21	28	1	7	99	Bacteria{superkingdom}(100);Actinobacteria{phylum}(100);Actinobacteria{class}(100);Coriobacteriales{order}(100);Coriobacteriaceae{family}(100);Unassigned{genus}(57);Unassigned{species}(55)	Bacteria	Actinobacteria	Actinobacteria	Coriobacteriales	Coriobacteriaceae	Unassigned	Unassigned
OTU554	1	10	0	6	0	0	2	4	4	3	4	7	0	4	45	Bacteria{superkingdom}(100);Firmicutes{phylum}(100);Clostridia{class}(100);Clostridiales{order}(100);Peptostreptococcaceae{family}(100);Romboutsia{genus}(100);Unassigned{species}(34)	Bacteria	Firmicutes	Clostridia	Clostridiales	Peptostreptococcaceae	Romboutsia	Unassigned
OTU555	26	1032	252	42	3	5	112	299	38	109	88	90	16	156	2268	Bacteria{superkingdom}(100);Firmicutes{phylum}(100);Erysipelotrichia{class}(100);Erysipelotrichales{order}(100);Erysipelotrichaceae{family}(100);Allobaculum{genus}(100);uncultured_bacterium{species}(100)	Bacteria	Firmicutes	Erysipelotrichia	Erysipelotrichales	Erysipelotrichaceae	Allobaculum	uncultured_bacterium
OTU556	0	0	0	0	0	0	0	3	1	0	0	0	0	1	5	Bacteria{superkingdom}(100);Firmicutes{phylum}(100);Bacilli{class}(98);Lactobacillales{order}(98);Lactobacillaceae{family}(98);Lactobacillus{genus}(95);Unassigned{species}(48)	Bacteria	Firmicutes	Bacilli	Lactobacillales	Lactobacillaceae	Lactobacillus	Unassigned
OTU557	40	97	17	24	39	0	25	37	2	5	78	7	20	8	399	Bacteria{superkingdom}(100);Firmicutes{phylum}(100);Clostridia{class}(100);Clostridiales{order}(100);Ruminococcaceae{family}(100);Unassigned{genus}(72);Unassigned{species}(57)	Bacteria	Firmicutes	Clostridia	Clostridiales	Ruminococcaceae	Unassigned	Unassigned
OTU558	0	0	0	0	2	0	0	1	0	0	2	0	2	1	8	Bacteria{superkingdom}(100);Firmicutes{phylum}(98);Clostridia{class}(98);Clostridiales{order}(98);Unassigned{family}(64);Unassigned{genus}(64);Unassigned{species}(64)	Bacteria	Firmicutes	Clostridia	Clostridiales	Unassigned	Unassigned	Unassigned
OTU559	5	2	8	0	0	0	1	0	0	0	1	0	1	0	18	Bacteria{superkingdom}(100);Firmicutes{phylum}(100);Clostridia{class}(100);Clostridiales{order}(100);Lachnospiraceae{family}(100);{genus}(88);Unassigned{species}(67)	Bacteria	Firmicutes	Clostridia	Clostridiales	Lachnospiraceae		Unassigned
OTU560	5	84	10	1	13	0	71	45	31	0	119	28	10	0	417	Bacteria{superkingdom}(100);Firmicutes{phylum}(100);Clostridia{class}(99);Clostridiales{order}(98);Ruminococcaceae{family}(89);{genus}(82);Unassigned{species}(59)	Bacteria	Firmicutes	Clostridia	Clostridiales	Ruminococcaceae		Unassigned
OTU561	9	22	5	6	9	2	24	12	7	16	14	5	7	7	145	Bacteria{superkingdom}(100);Firmicutes{phylum}(100);Clostridia{class}(100);Clostridiales{order}(100);Clostridiales_Incertae_Sedis_XIII{family}(100);Anaerovorax{genus}(100);Unassigned{species}(59)	Bacteria	Firmicutes	Clostridia	Clostridiales	Clostridiales_Incertae_Sedis_XIII	Anaerovorax	Unassigned
OTU562	1748	308	2506	326	1702	0	505	91	116	6	12	20	87	12	7439	Bacteria{superkingdom}(100);Firmicutes{phylum}(100);Clostridia{class}(100);Clostridiales{order}(100);Lachnospiraceae{family}(100);{genus}(90);Unassigned{species}(32)	Bacteria	Firmicutes	Clostridia	Clostridiales	Lachnospiraceae		Unassigned
OTU563	3	136	29	40	7	378	518	24	283	364	60	204	0	5	2051	Bacteria{superkingdom}(100);Firmicutes{phylum}(100);Clostridia{class}(100);Clostridiales{order}(100);Ruminococcaceae{family}(100);Anaerobacterium{genus}(100);Unassigned{species}(76)	Bacteria	Firmicutes	Clostridia	Clostridiales	Ruminococcaceae	Anaerobacterium	Unassigned
OTU564	11	4	27	1	31	14	19	19	7	40	20	7	13	4	217	Bacteria{superkingdom}(100);Firmicutes{phylum}(100);Clostridia{class}(100);Clostridiales{order}(100);Ruminococcaceae{family}(100);Unassigned{genus}(45);Unassigned{species}(27)	Bacteria	Firmicutes	Clostridia	Clostridiales	Ruminococcaceae	Unassigned	Unassigned
OTU565	6	1	14	1	32	30	13	0	8	0	11	2	4	1	123	Bacteria{superkingdom}(100);Proteobacteria{phylum}(100);Deltaproteobacteria{class}(100);Desulfovibrionales{order}(100);Desulfovibrionaceae{family}(100);Unassigned{genus}(77);Unassigned{species}(2)	Bacteria	Proteobacteria	Deltaproteobacteria	Desulfovibrionales	Desulfovibrionaceae	Unassigned	Unassigned
OTU566	3	8	0	0	2	0	0	5	11	5	3	7	2	4	50	Bacteria{superkingdom}(100);Firmicutes{phylum}(100);Erysipelotrichia{class}(100);Erysipelotrichales{order}(100);Erysipelotrichaceae{family}(100);Unassigned{genus}(62);Unassigned{species}(18)	Bacteria	Firmicutes	Erysipelotrichia	Erysipelotrichales	Erysipelotrichaceae	Unassigned	Unassigned
OTU567	47	32	127	39	173	13	5	10	39	21	73	63	43	3	688	Bacteria{superkingdom}(100);Firmicutes{phylum}(100);Clostridia{class}(100);Clostridiales{order}(100);Ruminococcaceae{family}(100);Unassigned{genus}(57);Unassigned{species}(33)	Bacteria	Firmicutes	Clostridia	Clostridiales	Ruminococcaceae	Unassigned	Unassigned
OTU568	4	21	9	0	19	16	14	5	39	4	32	7	114	5	289	Bacteria{superkingdom}(100);Firmicutes{phylum}(100);Clostridia{class}(100);Clostridiales{order}(100);Lachnospiraceae{family}(100);Unassigned{genus}(62);Unassigned{species}(30)	Bacteria	Firmicutes	Clostridia	Clostridiales	Lachnospiraceae	Unassigned	Unassigned
OTU569	71	24	34	1	231	39	124	42	49	35	100	45	40	31	866	Bacteria{superkingdom}(100);Firmicutes{phylum}(99);Clostridia{class}(99);Clostridiales{order}(99);Ruminococcaceae{family}(98);Unassigned{genus}(43);Unassigned{species}(33)	Bacteria	Firmicutes	Clostridia	Clostridiales	Ruminococcaceae	Unassigned	Unassigned
OTU570	34	34	77	26	57	43	76	48	86	14	32	85	13	16	641	Bacteria{superkingdom}(100);Firmicutes{phylum}(100);Clostridia{class}(100);Clostridiales{order}(100);Ruminococcaceae{family}(100);Unassigned{genus}(51);Unassigned{species}(49)	Bacteria	Firmicutes	Clostridia	Clostridiales	Ruminococcaceae	Unassigned	Unassigned
OTU571	9	6	5	20	9	11	3	10	18	8	9	12	14	6	140	Bacteria{superkingdom}(100);Firmicutes{phylum}(100);Clostridia{class}(100);Clostridiales{order}(100);Lachnospiraceae{family}(100);Unassigned{genus}(47);Unassigned{species}(19)	Bacteria	Firmicutes	Clostridia	Clostridiales	Lachnospiraceae	Unassigned	Unassigned
OTU572	4	0	1	14	0	22	0	1	0	2	0	0	0	5	49	Bacteria{superkingdom}(100);Firmicutes{phylum}(100);Clostridia{class}(100);Clostridiales{order}(100);Unassigned{family}(52);Unassigned{genus}(52);Unassigned{species}(52)	Bacteria	Firmicutes	Clostridia	Clostridiales	Unassigned	Unassigned	Unassigned
OTU573	0	0	0	0	0	0	0	0	0	0	0	0	1	1	2	Bacteria{superkingdom}(100);Bacteroidetes{phylum}(100);Bacteroidia{class}(100);Bacteroidales{order}(100);Porphyromonadaceae{family}(100);Unassigned{genus}(55);Unassigned{species}(39)	Bacteria	Bacteroidetes	Bacteroidia	Bacteroidales	Porphyromonadaceae	Unassigned	Unassigned
OTU574	10	0	1	0	0	0	1	0	0	0	0	0	0	0	12	Bacteria{superkingdom}(100);Firmicutes{phylum}(100);Clostridia{class}(100);Clostridiales{order}(100);Ruminococcaceae{family}(96);Unassigned{genus}(52);Unassigned{species}(21)	Bacteria	Firmicutes	Clostridia	Clostridiales	Ruminococcaceae	Unassigned	Unassigned
OTU575	8	5	5	22	3	6	14	2	18	0	10	9	1	5	108	Bacteria{superkingdom}(100);Unassigned{phylum}(75);Unassigned{class}(67);Unassigned{order}(67);Unassigned{family}(66);Unassigned{genus}(66);Unassigned{species}(19)	Bacteria	Unassigned	Unassigned	Unassigned	Unassigned	Unassigned	Unassigned
OTU576	40	5	106	85	4	0	42	15	26	0	49	30	90	21	513	Bacteria{superkingdom}(100);Firmicutes{phylum}(100);Clostridia{class}(100);Clostridiales{order}(100);Lachnospiraceae{family}(100);Unassigned{genus}(52);Unassigned{species}(46)	Bacteria	Firmicutes	Clostridia	Clostridiales	Lachnospiraceae	Unassigned	Unassigned
OTU577	176	108	144	7	165	18	165	51	62	11	44	18	11	42	1022	Bacteria{superkingdom}(100);Firmicutes{phylum}(100);Clostridia{class}(100);Clostridiales{order}(100);Ruminococcaceae{family}(100);Oscillibacter{genus}(100);Unassigned{species}(78)	Bacteria	Firmicutes	Clostridia	Clostridiales	Ruminococcaceae	Oscillibacter	Unassigned
OTU578	0	0	1	0	0	0	1	0	2	0	0	4	0	1	9	Bacteria{superkingdom}(100);Actinobacteria{phylum}(100);Actinobacteria{class}(100);Coriobacteriales{order}(100);Coriobacteriaceae{family}(100);{genus}(100);uncultured_bacterium{species}(97)	Bacteria	Actinobacteria	Actinobacteria	Coriobacteriales	Coriobacteriaceae		uncultured_bacterium
OTU579	26	58	16	4	46	20	67	20	34	3	57	13	13	16	393	Bacteria{superkingdom}(100);Firmicutes{phylum}(100);Clostridia{class}(100);Clostridiales{order}(100);Ruminococcaceae{family}(100);Unassigned{genus}(70);Unassigned{species}(11)	Bacteria	Firmicutes	Clostridia	Clostridiales	Ruminococcaceae	Unassigned	Unassigned
OTU580	13	79	122	11	26	170	166	99	21	85	94	26	129	16	1057	Bacteria{superkingdom}(100);Firmicutes{phylum}(100);Clostridia{class}(100);Clostridiales{order}(100);Lachnospiraceae{family}(100);Unassigned{genus}(52);Unassigned{species}(39)	Bacteria	Firmicutes	Clostridia	Clostridiales	Lachnospiraceae	Unassigned	Unassigned
OTU581	170	39	353	23	164	40	21	7	39	20	37	24	130	2	1069	Bacteria{superkingdom}(100);Bacteroidetes{phylum}(100);Bacteroidia{class}(100);Bacteroidales{order}(100);Rikenellaceae{family}(100);Alistipes{genus}(100);Unassigned{species}(58)	Bacteria	Bacteroidetes	Bacteroidia	Bacteroidales	Rikenellaceae	Alistipes	Unassigned
OTU582	0	3	0	0	21	0	0	9	0	0	1	0	0	1	35	Bacteria{superkingdom}(100);Firmicutes{phylum}(100);Clostridia{class}(100);Clostridiales{order}(100);Lachnospiraceae{family}(100);Unassigned{genus}(77);Unassigned{species}(66)	Bacteria	Firmicutes	Clostridia	Clostridiales	Lachnospiraceae	Unassigned	Unassigned
OTU583	6	8	7	20	5	10	25	3	22	2	7	21	4	4	144	Bacteria{superkingdom}(100);Firmicutes{phylum}(100);Clostridia{class}(100);Clostridiales{order}(100);Ruminococcaceae{family}(100);Clostridium_IV{genus}(100);Unassigned{species}(34)	Bacteria	Firmicutes	Clostridia	Clostridiales	Ruminococcaceae	Clostridium_IV	Unassigned
OTU584	0	1	0	3	0	1	1	15	21	0	18	2	0	0	62	Bacteria{superkingdom}(100);Firmicutes{phylum}(95);Clostridia{class}(84);Clostridiales{order}(84);Unassigned{family}(21);Unassigned{genus}(21);Unassigned{species}(20)	Bacteria	Firmicutes	Clostridia	Clostridiales	Unassigned	Unassigned	Unassigned
OTU585	0	0	0	0	1	2	0	1	1	0	0	1	0	0	6	Bacteria{superkingdom}(100);Actinobacteria{phylum}(100);Actinobacteria{class}(100);Coriobacteriales{order}(100);Coriobacteriaceae{family}(100);Adlercreutzia{genus}(99);Unassigned{species}(61)	Bacteria	Actinobacteria	Actinobacteria	Coriobacteriales	Coriobacteriaceae	Adlercreutzia	Unassigned
OTU586	0	8	33	1	8	0	9	0	1	5	41	6	5	0	117	Bacteria{superkingdom}(100);Firmicutes{phylum}(100);Clostridia{class}(100);Clostridiales{order}(100);Lachnospiraceae{family}(100);Acetatifactor{genus}(100);uncultured_bacterium{species}(100)	Bacteria	Firmicutes	Clostridia	Clostridiales	Lachnospiraceae	Acetatifactor	uncultured_bacterium
OTU587	22	3	14	24	32	10	14	8	13	7	20	18	19	6	210	Bacteria{superkingdom}(100);Firmicutes{phylum}(100);Clostridia{class}(100);Clostridiales{order}(100);Ruminococcaceae{family}(100);Unassigned{genus}(68);Unassigned{species}(45)	Bacteria	Firmicutes	Clostridia	Clostridiales	Ruminococcaceae	Unassigned	Unassigned
OTU588	0	0	0	0	0	0	0	2	0	21	2	4	46	0	75	Bacteria{superkingdom}(100);Firmicutes{phylum}(100);Clostridia{class}(100);Clostridiales{order}(100);Lachnospiraceae{family}(100);Unassigned{genus}(29);Unassigned{species}(12)	Bacteria	Firmicutes	Clostridia	Clostridiales	Lachnospiraceae	Unassigned	Unassigned
OTU589	733	21	2458	140	1124	0	3	0	40	7	329	72	339	2	5268	Bacteria{superkingdom}(100);Firmicutes{phylum}(100);Clostridia{class}(100);Clostridiales{order}(100);Lachnospiraceae{family}(97);Unassigned{genus}(46);Unassigned{species}(12)	Bacteria	Firmicutes	Clostridia	Clostridiales	Lachnospiraceae	Unassigned	Unassigned
OTU590	12	4	1	0	5	3	2	0	1	3	0	0	5	1	37	Bacteria{superkingdom}(100);Firmicutes{phylum}(100);Clostridia{class}(100);Clostridiales{order}(100);Ruminococcaceae{family}(100);Anaerobacterium{genus}(99);Unassigned{species}(22)	Bacteria	Firmicutes	Clostridia	Clostridiales	Ruminococcaceae	Anaerobacterium	Unassigned
OTU591	0	0	0	0	0	0	1	0	1	0	0	27	0	0	29	Bacteria{superkingdom}(100);Firmicutes{phylum}(100);Clostridia{class}(100);Clostridiales{order}(100);Ruminococcaceae{family}(100);{genus}(100);Unassigned{species}(50)	Bacteria	Firmicutes	Clostridia	Clostridiales	Ruminococcaceae		Unassigned
OTU592	0	0	0	0	9	0	0	6	2	17	0	1	7	3	45	Bacteria{superkingdom}(100);Firmicutes{phylum}(100);Clostridia{class}(100);Clostridiales{order}(100);Lachnospiraceae{family}(100);Acetatifactor{genus}(100);uncultured_bacterium{species}(100)	Bacteria	Firmicutes	Clostridia	Clostridiales	Lachnospiraceae	Acetatifactor	uncultured_bacterium
OTU593	0	0	0	0	0	0	1	0	0	0	0	3	0	2	6	Bacteria{superkingdom}(100);Firmicutes{phylum}(100);Bacilli{class}(100);Lactobacillales{order}(99);Lactobacillaceae{family}(86);Lactobacillus{genus}(86);Unassigned{species}(69)	Bacteria	Firmicutes	Bacilli	Lactobacillales	Lactobacillaceae	Lactobacillus	Unassigned
OTU594	0	0	0	0	0	0	0	2	0	3	0	0	0	1	6	Bacteria{superkingdom}(100);Lentisphaerae{phylum}(100);Lentisphaeria{class}(100);Victivallales{order}(100);Victivallaceae{family}(100);Victivallis{genus}(100);Victivallis_vadensis{species}(100)	Bacteria	Lentisphaerae	Lentisphaeria	Victivallales	Victivallaceae	Victivallis	Victivallis_vadensis
OTU595	24	31	10	5	15	24	36	17	21	15	11	22	18	5	254	Bacteria{superkingdom}(100);Firmicutes{phylum}(100);Clostridia{class}(100);Clostridiales{order}(100);Ruminococcaceae{family}(100);Unassigned{genus}(58);Unassigned{species}(30)	Bacteria	Firmicutes	Clostridia	Clostridiales	Ruminococcaceae	Unassigned	Unassigned
OTU596	14	3	21	73	14	88	2	5	21	24	44	24	13	33	379	Bacteria{superkingdom}(100);Bacteroidetes{phylum}(100);Bacteroidia{class}(100);Bacteroidales{order}(100);Bacteroidaceae{family}(100);Bacteroides{genus}(100);Bacteroides_sartorii{species}(85)	Bacteria	Bacteroidetes	Bacteroidia	Bacteroidales	Bacteroidaceae	Bacteroides	Bacteroides_sartorii
OTU597	0	10	0	0	6	0	12	1	7	1	0	2	6	0	45	Bacteria{superkingdom}(100);Firmicutes{phylum}(100);Clostridia{class}(100);Clostridiales{order}(100);Lachnospiraceae{family}(100);Unassigned{genus}(78);Unassigned{species}(40)	Bacteria	Firmicutes	Clostridia	Clostridiales	Lachnospiraceae	Unassigned	Unassigned
OTU598	103	16	14	0	31	0	1	0	1	0	0	0	1	0	167	Bacteria{superkingdom}(100);Firmicutes{phylum}(100);Clostridia{class}(100);Clostridiales{order}(100);Lachnospiraceae{family}(99);Unassigned{genus}(44);Unassigned{species}(11)	Bacteria	Firmicutes	Clostridia	Clostridiales	Lachnospiraceae	Unassigned	Unassigned
OTU599	1	4	3	6	9	0	18	2	3	7	24	39	2	2	120	Bacteria{superkingdom}(100);Firmicutes{phylum}(100);Clostridia{class}(100);Clostridiales{order}(100);Ruminococcaceae{family}(100);{genus}(86);Unassigned{species}(30)	Bacteria	Firmicutes	Clostridia	Clostridiales	Ruminococcaceae		Unassigned
OTU600	14	6	12	11	10	18	1	10	12	14	39	8	16	7	178	Bacteria{superkingdom}(100);Actinobacteria{phylum}(100);Actinobacteria{class}(100);Actinomycetales{order}(100);Micrococcaceae{family}(100);Rothia{genus}(100);Unassigned{species}(48)	Bacteria	Actinobacteria	Actinobacteria	Actinomycetales	Micrococcaceae	Rothia	Unassigned
OTU601	65	14	76	34	9	37	24	4	3	7	4	7	3	3	290	Bacteria{superkingdom}(100);Bacteroidetes{phylum}(100);Bacteroidia{class}(100);Bacteroidales{order}(100);{family}(100);{genus}(100);uncultured_bacterium{species}(86)	Bacteria	Bacteroidetes	Bacteroidia	Bacteroidales			uncultured_bacterium
OTU602	4	9	108	13	180	112	33	19	26	22	36	10	52	19	643	Bacteria{superkingdom}(100);Firmicutes{phylum}(100);Clostridia{class}(100);Clostridiales{order}(100);Lachnospiraceae{family}(100);{genus}(98);Unassigned{species}(64)	Bacteria	Firmicutes	Clostridia	Clostridiales	Lachnospiraceae		Unassigned
OTU603	2	3	1	0	0	1	3	4	18	1	0	7	1	1	42	Bacteria{superkingdom}(100);Firmicutes{phylum}(100);Bacilli{class}(95);Lactobacillales{order}(95);Lactobacillaceae{family}(91);Lactobacillus{genus}(90);Unassigned{species}(41)	Bacteria	Firmicutes	Bacilli	Lactobacillales	Lactobacillaceae	Lactobacillus	Unassigned
OTU604	0	0	0	0	0	0	0	3	5	0	7	16	7	0	38	Bacteria{superkingdom}(100);Unassigned{phylum}(75);Unassigned{class}(75);Unassigned{order}(75);Unassigned{family}(75);Unassigned{genus}(75);Unassigned{species}(74)	Bacteria	Unassigned	Unassigned	Unassigned	Unassigned	Unassigned	Unassigned
OTU605	1	3	1	2	0	0	11	0	1	0	4	1	1	1	26	Bacteria{superkingdom}(100);Firmicutes{phylum}(100);Clostridia{class}(100);Clostridiales{order}(100);Peptostreptococcaceae{family}(97);Romboutsia{genus}(96);Unassigned{species}(42)	Bacteria	Firmicutes	Clostridia	Clostridiales	Peptostreptococcaceae	Romboutsia	Unassigned
OTU606	35	3	9	31	4	6	2	25	6	83	0	17	92	31	344	Bacteria{superkingdom}(100);Proteobacteria{phylum}(100);Deltaproteobacteria{class}(99);Bdellovibrionales{order}(98);Bdellovibrionaceae{family}(98);Vampirovibrio{genus}(98);Unassigned{species}(77)	Bacteria	Proteobacteria	Deltaproteobacteria	Bdellovibrionales	Bdellovibrionaceae	Vampirovibrio	Unassigned
OTU607	1	1	7	6	0	1	10	7	4	10	3	22	5	17	94	Bacteria{superkingdom}(100);Firmicutes{phylum}(100);{class}(100);{order}(100);{family}(100);{genus}(100);uncultured_rumen_bacterium{species}(99)	Bacteria	Firmicutes					uncultured_rumen_bacterium
OTU608	80	14	73	359	24	13	11	122	42	54	41	37	146	57	1073	Bacteria{superkingdom}(100);Firmicutes{phylum}(100);Clostridia{class}(100);Clostridiales{order}(100);Peptococcaceae_1{family}(100);Unassigned{genus}(40);Unassigned{species}(40)	Bacteria	Firmicutes	Clostridia	Clostridiales	Peptococcaceae_1	Unassigned	Unassigned
OTU609	12	3	1	20	15	24	6	15	4	3	3	1	20	26	153	Bacteria{superkingdom}(100);Firmicutes{phylum}(100);Clostridia{class}(100);Clostridiales{order}(100);Ruminococcaceae{family}(97);Anaerobacterium{genus}(88);Unassigned{species}(29)	Bacteria	Firmicutes	Clostridia	Clostridiales	Ruminococcaceae	Anaerobacterium	Unassigned
OTU610	17	2	0	0	1	0	43	10	4	3	0	21	0	3	104	Bacteria{superkingdom}(100);Firmicutes{phylum}(100);Clostridia{class}(100);Clostridiales{order}(100);Unassigned{family}(43);Unassigned{genus}(43);Unassigned{species}(43)	Bacteria	Firmicutes	Clostridia	Clostridiales	Unassigned	Unassigned	Unassigned
OTU611	68	65	66	17	116	0	32	110	11	45	9	92	54	30	715	Bacteria{superkingdom}(100);Firmicutes{phylum}(100);Clostridia{class}(100);Clostridiales{order}(100);Ruminococcaceae{family}(100);{genus}(100);Unassigned{species}(51)	Bacteria	Firmicutes	Clostridia	Clostridiales	Ruminococcaceae		Unassigned
OTU612	245	100	47	782	138	35	120	76	275	216	45	34	207	838	3158	Bacteria{superkingdom}(100);Firmicutes{phylum}(100);Bacilli{class}(100);Lactobacillales{order}(100);Streptococcaceae{family}(100);Streptococcus{genus}(100);Streptococcus_gallolyticus{species}(99)	Bacteria	Firmicutes	Bacilli	Lactobacillales	Streptococcaceae	Streptococcus	Streptococcus_gallolyticus
OTU613	3	21	1	0	6	10	11	3	20	15	17	1	0	0	108	Bacteria{superkingdom}(100);Firmicutes{phylum}(100);Clostridia{class}(100);Clostridiales{order}(100);Lachnospiraceae{family}(100);Unassigned{genus}(49);Unassigned{species}(47)	Bacteria	Firmicutes	Clostridia	Clostridiales	Lachnospiraceae	Unassigned	Unassigned
OTU614	5	15	13	5	5	27	9	35	5	37	4	4	25	10	199	Bacteria{superkingdom}(100);Bacteroidetes{phylum}(100);Bacteroidia{class}(100);Bacteroidales{order}(100);Porphyromonadaceae{family}(100);Unassigned{genus}(74);Unassigned{species}(74)	Bacteria	Bacteroidetes	Bacteroidia	Bacteroidales	Porphyromonadaceae	Unassigned	Unassigned
OTU615	10	0	0	0	0	14	8	1	0	2	0	1	0	7	43	Bacteria{superkingdom}(100);Proteobacteria{phylum}(100);Alphaproteobacteria{class}(100);Rhodospirillales{order}(98);Rhodospirillaceae{family}(98);Aestuariispira{genus}(97);Unassigned{species}(34)	Bacteria	Proteobacteria	Alphaproteobacteria	Rhodospirillales	Rhodospirillaceae	Aestuariispira	Unassigned
OTU616	14	46	92	0	17	98	56	3	50	19	29	17	64	6	511	Bacteria{superkingdom}(100);Firmicutes{phylum}(100);Clostridia{class}(100);Clostridiales{order}(100);Lachnospiraceae{family}(100);{genus}(86);Unassigned{species}(66)	Bacteria	Firmicutes	Clostridia	Clostridiales	Lachnospiraceae		Unassigned
OTU617	23	8	33	10	11	13	16	8	20	6	7	22	2	3	182	Bacteria{superkingdom}(100);Firmicutes{phylum}(100);Clostridia{class}(100);Clostridiales{order}(100);Ruminococcaceae{family}(100);{genus}(98);Unassigned{species}(71)	Bacteria	Firmicutes	Clostridia	Clostridiales	Ruminococcaceae		Unassigned
OTU618	21	34	26	5	27	24	31	8	13	31	22	15	28	11	296	Bacteria{superkingdom}(100);Bacteroidetes{phylum}(100);Bacteroidia{class}(100);Bacteroidales{order}(100);Porphyromonadaceae{family}(100);Unassigned{genus}(63);Unassigned{species}(63)	Bacteria	Bacteroidetes	Bacteroidia	Bacteroidales	Porphyromonadaceae	Unassigned	Unassigned
OTU619	100	116	56	197	79	253	189	35	3	417	241	90	127	9	1912	Bacteria{superkingdom}(100);Firmicutes{phylum}(100);Clostridia{class}(100);Clostridiales{order}(100);Lachnospiraceae{family}(100);{genus}(89);Unassigned{species}(21)	Bacteria	Firmicutes	Clostridia	Clostridiales	Lachnospiraceae		Unassigned
OTU620	4	15	39	6	49	25	6	133	20	2	1	1	20	8	329	Bacteria{superkingdom}(100);Firmicutes{phylum}(100);Clostridia{class}(100);Clostridiales{order}(100);Lachnospiraceae{family}(100);Lachnospiracea_incertae_sedis{genus}(98);Unassigned{species}(61)	Bacteria	Firmicutes	Clostridia	Clostridiales	Lachnospiraceae	Lachnospiracea_incertae_sedis	Unassigned
OTU621	0	8	0	0	1	46	2	9	1	2	1	7	0	7	84	Bacteria{superkingdom}(100);Firmicutes{phylum}(100);Clostridia{class}(100);Clostridiales{order}(100);{family}(100);{genus}(100);uncultured_rumen_bacterium{species}(99)	Bacteria	Firmicutes	Clostridia	Clostridiales			uncultured_rumen_bacterium
OTU622	2445	304	3369	3977	252	459	143	171	12	170	405	414	83	743	12947	Bacteria{superkingdom}(100);Bacteroidetes{phylum}(100);Bacteroidia{class}(100);Bacteroidales{order}(100);Prevotellaceae{family}(100);Paraprevotella{genus}(100);uncultured_Bacteroidetes_bacterium{species}(100)	Bacteria	Bacteroidetes	Bacteroidia	Bacteroidales	Prevotellaceae	Paraprevotella	uncultured_Bacteroidetes_bacterium
OTU623	17	24	117	24	95	75	91	24	23	43	38	42	24	6	643	Bacteria{superkingdom}(100);Firmicutes{phylum}(100);Clostridia{class}(100);Clostridiales{order}(100);Ruminococcaceae{family}(100);{genus}(81);Unassigned{species}(37)	Bacteria	Firmicutes	Clostridia	Clostridiales	Ruminococcaceae		Unassigned
OTU624	3	4	2	0	2	0	10	14	27	5	6	32	13	0	118	Bacteria{superkingdom}(100);Firmicutes{phylum}(100);{class}(99);{order}(99);{family}(99);{genus}(99);Unassigned{species}(76)	Bacteria	Firmicutes					Unassigned
OTU625	14	7	0	1	3	2	4	4	2	10	2	6	5	2	62	Bacteria{superkingdom}(100);Firmicutes{phylum}(100);Clostridia{class}(100);Clostridiales{order}(100);Unassigned{family}(77);Unassigned{genus}(65);Unassigned{species}(60)	Bacteria	Firmicutes	Clostridia	Clostridiales	Unassigned	Unassigned	Unassigned
OTU626	21	24	18	13	50	0	10	12	8	4	10	14	26	1	211	Bacteria{superkingdom}(100);Firmicutes{phylum}(100);Clostridia{class}(100);Clostridiales{order}(100);Ruminococcaceae{family}(100);Unassigned{genus}(33);Unassigned{species}(18)	Bacteria	Firmicutes	Clostridia	Clostridiales	Ruminococcaceae	Unassigned	Unassigned
OTU627	7	11	11	14	2	0	3	10	8	5	3	5	19	4	102	Bacteria{superkingdom}(100);Unassigned{phylum}(45);Unassigned{class}(45);Unassigned{order}(45);Unassigned{family}(45);Unassigned{genus}(10);Unassigned{species}(5)	Bacteria	Unassigned	Unassigned	Unassigned	Unassigned	Unassigned	Unassigned
OTU628	0	0	0	0	0	0	2	0	0	0	0	0	0	0	2	Bacteria{superkingdom}(100);Firmicutes{phylum}(100);Clostridia{class}(100);Clostridiales{order}(100);Unassigned{family}(73);Unassigned{genus}(48);Unassigned{species}(17)	Bacteria	Firmicutes	Clostridia	Clostridiales	Unassigned	Unassigned	Unassigned
OTU629	86	3	70	15	0	0	5	6	1	0	1	2	21	0	210	Bacteria{superkingdom}(100);Firmicutes{phylum}(100);Clostridia{class}(100);Clostridiales{order}(100);Lachnospiraceae{family}(100);Unassigned{genus}(68);Unassigned{species}(19)	Bacteria	Firmicutes	Clostridia	Clostridiales	Lachnospiraceae	Unassigned	Unassigned
OTU630	0	0	1	0	0	0	1	0	2	0	0	1	0	0	5	Bacteria{superkingdom}(100);Firmicutes{phylum}(100);Unassigned{class}(60);Unassigned{order}(60);Unassigned{family}(51);Unassigned{genus}(51);Unassigned{species}(6)	Bacteria	Firmicutes	Unassigned	Unassigned	Unassigned	Unassigned	Unassigned
OTU631	5	52	3	43	1	4	31	68	13	77	7	142	2	98	546	Bacteria{superkingdom}(100);Firmicutes{phylum}(100);Erysipelotrichia{class}(100);Erysipelotrichales{order}(100);Erysipelotrichaceae{family}(100);{genus}(100);Faecalibaculum_rodentium{species}(100)	Bacteria	Firmicutes	Erysipelotrichia	Erysipelotrichales	Erysipelotrichaceae		Faecalibaculum_rodentium
OTU632	6	9	3	0	7	5	10	7	18	0	0	10	11	1	87	Bacteria{superkingdom}(100);Firmicutes{phylum}(100);Clostridia{class}(99);Clostridiales{order}(99);Ruminococcaceae{family}(99);{genus}(85);Unassigned{species}(28)	Bacteria	Firmicutes	Clostridia	Clostridiales	Ruminococcaceae		Unassigned
OTU633	1	1	1	0	0	0	2	0	0	0	0	0	0	0	5	Bacteria{superkingdom}(100);Firmicutes{phylum}(100);Clostridia{class}(100);Clostridiales{order}(100);Ruminococcaceae{family}(100);Ruminococcus{genus}(100);Unassigned{species}(29)	Bacteria	Firmicutes	Clostridia	Clostridiales	Ruminococcaceae	Ruminococcus	Unassigned
OTU634	49	130	14	14	137	14	200	35	26	19	52	9	17	5	721	Bacteria{superkingdom}(100);Firmicutes{phylum}(100);Clostridia{class}(100);Clostridiales{order}(100);Ruminococcaceae{family}(100);Unassigned{genus}(42);Unassigned{species}(30)	Bacteria	Firmicutes	Clostridia	Clostridiales	Ruminococcaceae	Unassigned	Unassigned
OTU635	1	0	0	1	1	1	0	0	0	0	2	0	0	0	6	Bacteria{superkingdom}(100);Bacteroidetes{phylum}(100);Bacteroidia{class}(100);Bacteroidales{order}(100);Unassigned{family}(76);Unassigned{genus}(76);Unassigned{species}(58)	Bacteria	Bacteroidetes	Bacteroidia	Bacteroidales	Unassigned	Unassigned	Unassigned
OTU636	2	18	5	0	8	565	4	0	0	0	0	0	0	0	602	Bacteria{superkingdom}(100);Firmicutes{phylum}(100);Clostridia{class}(100);Clostridiales{order}(100);Lachnospiraceae{family}(100);Unassigned{genus}(53);Unassigned{species}(53)	Bacteria	Firmicutes	Clostridia	Clostridiales	Lachnospiraceae	Unassigned	Unassigned
OTU637	27	24	13	0	17	25	16	25	80	4	52	21	13	17	334	Bacteria{superkingdom}(100);Actinobacteria{phylum}(100);Actinobacteria{class}(100);Coriobacteriales{order}(100);Coriobacteriaceae{family}(100);{genus}(100);uncultured_bacterium{species}(96)	Bacteria	Actinobacteria	Actinobacteria	Coriobacteriales	Coriobacteriaceae		uncultured_bacterium
OTU638	2	1	11	3	2	21	1	8	9	1	2	5	3	0	69	Bacteria{superkingdom}(100);Firmicutes{phylum}(100);Clostridia{class}(100);Clostridiales{order}(100);Ruminococcaceae{family}(100);Unassigned{genus}(25);Unassigned{species}(10)	Bacteria	Firmicutes	Clostridia	Clostridiales	Ruminococcaceae	Unassigned	Unassigned
OTU639	31	13	19	3	7	0	25	10	19	15	37	20	12	0	211	Bacteria{superkingdom}(100);Firmicutes{phylum}(100);Clostridia{class}(100);Clostridiales{order}(100);Ruminococcaceae{family}(100);Anaerofilum{genus}(95);Unassigned{species}(53)	Bacteria	Firmicutes	Clostridia	Clostridiales	Ruminococcaceae	Anaerofilum	Unassigned
OTU640	1	0	1	0	0	0	0	0	0	4	3	0	0	1	10	Bacteria{superkingdom}(100);Firmicutes{phylum}(100);Clostridia{class}(100);Clostridiales{order}(100);Ruminococcaceae{family}(100);Ruminococcus{genus}(99);Ruminococcus_bromii{species}(96)	Bacteria	Firmicutes	Clostridia	Clostridiales	Ruminococcaceae	Ruminococcus	Ruminococcus_bromii
OTU641	1	65	0	0	5	0	20	21	4	3	0	11	10	6	146	Bacteria{superkingdom}(100);Firmicutes{phylum}(100);Clostridia{class}(100);Clostridiales{order}(100);Ruminococcaceae{family}(83);Unassigned{genus}(79);Unassigned{species}(39)	Bacteria	Firmicutes	Clostridia	Clostridiales	Ruminococcaceae	Unassigned	Unassigned
OTU642	1	1	1	2	0	0	0	1	1	0	2	2	0	0	11	Bacteria{superkingdom}(100);Firmicutes{phylum}(100);Clostridia{class}(100);Clostridiales{order}(100);Ruminococcaceae{family}(100);Unassigned{genus}(29);Unassigned{species}(22)	Bacteria	Firmicutes	Clostridia	Clostridiales	Ruminococcaceae	Unassigned	Unassigned
OTU643	8	209	2	3	1	30	18	4	7	0	17	1	1	22	323	Bacteria{superkingdom}(100);Firmicutes{phylum}(100);Clostridia{class}(99);Clostridiales{order}(99);Unassigned{family}(33);Unassigned{genus}(33);Unassigned{species}(13)	Bacteria	Firmicutes	Clostridia	Clostridiales	Unassigned	Unassigned	Unassigned
OTU644	1109	146	101	472	107	682	19	795	56	124	565	98	258	242	4774	Bacteria{superkingdom}(100);Firmicutes{phylum}(100);Clostridia{class}(100);Clostridiales{order}(100);{family}(100);{genus}(100);Unassigned{species}(53)	Bacteria	Firmicutes	Clostridia	Clostridiales			Unassigned
OTU645	0	11	1	3	3	0	30	8	17	0	9	37	20	0	139	Bacteria{superkingdom}(100);Firmicutes{phylum}(100);{class}(100);{order}(100);{family}(100);{genus}(100);uncultured_rumen_bacterium{species}(87)	Bacteria	Firmicutes					uncultured_rumen_bacterium
OTU646	19	0	4	25	60	23	11	9	8	70	11	24	5	33	302	Bacteria{superkingdom}(100);Elusimicrobia{phylum}(100);Elusimicrobia{class}(100);Elusimicrobiales{order}(100);Elusimicrobiaceae{family}(100);Elusimicrobium{genus}(100);uncultured_organism{species}(82)	Bacteria	Elusimicrobia	Elusimicrobia	Elusimicrobiales	Elusimicrobiaceae	Elusimicrobium	uncultured_organism
OTU647	3	7	24	6	5	0	8	13	12	13	45	5	13	0	154	Bacteria{superkingdom}(100);Firmicutes{phylum}(100);Clostridia{class}(100);Clostridiales{order}(100);Lachnospiraceae{family}(100);Clostridium_XlVa{genus}(100);Unassigned{species}(55)	Bacteria	Firmicutes	Clostridia	Clostridiales	Lachnospiraceae	Clostridium_XlVa	Unassigned
OTU648	19	72	87	45	34	0	58	39	66	107	22	4	11	165	729	Bacteria{superkingdom}(100);Firmicutes{phylum}(100);Clostridia{class}(100);Clostridiales{order}(100);Ruminococcaceae{family}(100);Unassigned{genus}(64);Unassigned{species}(53)	Bacteria	Firmicutes	Clostridia	Clostridiales	Ruminococcaceae	Unassigned	Unassigned
OTU649	7	16	48	2	28	40	28	27	24	135	46	297	42	0	740	Bacteria{superkingdom}(100);Firmicutes{phylum}(100);Clostridia{class}(100);Clostridiales{order}(100);Ruminococcaceae{family}(100);Unassigned{genus}(75);Unassigned{species}(27)	Bacteria	Firmicutes	Clostridia	Clostridiales	Ruminococcaceae	Unassigned	Unassigned
OTU650	0	0	3	0	1	0	0	0	0	0	0	0	0	0	4	Bacteria{superkingdom}(100);Firmicutes{phylum}(100);Bacilli{class}(86);Lactobacillales{order}(85);Lactobacillaceae{family}(85);Lactobacillus{genus}(85);Unassigned{species}(67)	Bacteria	Firmicutes	Bacilli	Lactobacillales	Lactobacillaceae	Lactobacillus	Unassigned
OTU651	42	26	7	6	15	8	46	28	13	11	27	16	0	6	251	Bacteria{superkingdom}(100);Firmicutes{phylum}(100);Clostridia{class}(100);Clostridiales{order}(100);Lachnospiraceae{family}(100);Clostridium_XlVb{genus}(100);uncultured_bacterium{species}(95)	Bacteria	Firmicutes	Clostridia	Clostridiales	Lachnospiraceae	Clostridium_XlVb	uncultured_bacterium
OTU652	0	4	1	0	1	7	6	3	1	2	4	5	0	0	34	Bacteria{superkingdom}(100);Firmicutes{phylum}(99);Clostridia{class}(98);Clostridiales{order}(98);Unassigned{family}(69);Unassigned{genus}(69);Unassigned{species}(51)	Bacteria	Firmicutes	Clostridia	Clostridiales	Unassigned	Unassigned	Unassigned
OTU653	0	0	4	0	6	1	3	0	0	0	2	0	0	1	17	Bacteria{superkingdom}(100);Firmicutes{phylum}(98);Clostridia{class}(95);Clostridiales{order}(95);Unassigned{family}(44);Unassigned{genus}(44);Unassigned{species}(15)	Bacteria	Firmicutes	Clostridia	Clostridiales	Unassigned	Unassigned	Unassigned
OTU654	28	36	3	6	59	57	60	19	15	63	144	15	54	10	569	Bacteria{superkingdom}(100);Firmicutes{phylum}(100);Clostridia{class}(100);Clostridiales{order}(100);Ruminococcaceae{family}(100);Clostridium_IV{genus}(100);Unassigned{species}(75)	Bacteria	Firmicutes	Clostridia	Clostridiales	Ruminococcaceae	Clostridium_IV	Unassigned
OTU655	0	15	0	0	0	0	0	1	5	0	0	0	2	5	28	Bacteria{superkingdom}(100);Unassigned{phylum}(77);Unassigned{class}(77);Unassigned{order}(77);Unassigned{family}(77);Unassigned{genus}(77);Unassigned{species}(28)	Bacteria	Unassigned	Unassigned	Unassigned	Unassigned	Unassigned	Unassigned
OTU656	19	7	8	1	32	21	11	7	25	4	14	6	7	7	169	Bacteria{superkingdom}(100);Firmicutes{phylum}(100);Clostridia{class}(100);Clostridiales{order}(100);Ruminococcaceae{family}(100);Clostridium_IV{genus}(100);Unassigned{species}(66)	Bacteria	Firmicutes	Clostridia	Clostridiales	Ruminococcaceae	Clostridium_IV	Unassigned
OTU657	2	1	0	1	207	0	28	23	38	4	9	6	9	5	333	Bacteria{superkingdom}(100);Firmicutes{phylum}(100);Clostridia{class}(100);Clostridiales{order}(100);Lachnospiraceae{family}(100);Acetatifactor{genus}(96);Unassigned{species}(60)	Bacteria	Firmicutes	Clostridia	Clostridiales	Lachnospiraceae	Acetatifactor	Unassigned
OTU658	2	1	0	2	0	0	7	0	27	0	0	2	0	0	41	Bacteria{superkingdom}(100);Firmicutes{phylum}(100);Clostridia{class}(100);Clostridiales{order}(100);Ruminococcaceae{family}(100);Unassigned{genus}(60);Unassigned{species}(60)	Bacteria	Firmicutes	Clostridia	Clostridiales	Ruminococcaceae	Unassigned	Unassigned
OTU659	8	1	0	1	0	0	3	2	3	37	0	1	0	0	56	Bacteria{superkingdom}(100);Proteobacteria{phylum}(100);Alphaproteobacteria{class}(100);Rhodospirillales{order}(97);Rhodospirillaceae{family}(96);Aestuariispira{genus}(96);Unassigned{species}(47)	Bacteria	Proteobacteria	Alphaproteobacteria	Rhodospirillales	Rhodospirillaceae	Aestuariispira	Unassigned
OTU660	6	23	31	3	27	11	21	16	8	3	6	3	21	5	184	Bacteria{superkingdom}(100);Firmicutes{phylum}(100);Clostridia{class}(100);Clostridiales{order}(100);Lachnospiraceae{family}(100);Unassigned{genus}(78);Unassigned{species}(45)	Bacteria	Firmicutes	Clostridia	Clostridiales	Lachnospiraceae	Unassigned	Unassigned
OTU661	13	2	0	0	0	0	0	80	0	5	0	26	24	3	153	Bacteria{superkingdom}(100);Firmicutes{phylum}(100);Clostridia{class}(100);Clostridiales{order}(100);Lachnospiraceae{family}(100);{genus}(85);Unassigned{species}(78)	Bacteria	Firmicutes	Clostridia	Clostridiales	Lachnospiraceae		Unassigned
OTU662	13	43	3	28	31	87	45	2	1	1	3	8	2	21	288	Bacteria{superkingdom}(100);Bacteroidetes{phylum}(100);Bacteroidia{class}(100);Bacteroidales{order}(100);Rikenellaceae{family}(100);Alistipes{genus}(100);Unassigned{species}(53)	Bacteria	Bacteroidetes	Bacteroidia	Bacteroidales	Rikenellaceae	Alistipes	Unassigned
OTU663	1	0	2	0	0	3	0	7	0	2	4	0	0	1	20	Bacteria{superkingdom}(100);Firmicutes{phylum}(100);Clostridia{class}(100);Clostridiales{order}(100);Lachnospiraceae{family}(100);Unassigned{genus}(50);Unassigned{species}(28)	Bacteria	Firmicutes	Clostridia	Clostridiales	Lachnospiraceae	Unassigned	Unassigned
OTU664	19	7	10	15	60	0	7	81	21	4	91	59	419	56	849	Bacteria{superkingdom}(100);Firmicutes{phylum}(99);{class}(99);{order}(99);{family}(99);{genus}(99);uncultured_rumen_bacterium{species}(83)	Bacteria	Firmicutes					uncultured_rumen_bacterium
OTU665	19	8	77	9	24	13	50	19	21	32	29	7	27	2	337	Bacteria{superkingdom}(100);Firmicutes{phylum}(100);Clostridia{class}(100);Clostridiales{order}(100);Ruminococcaceae{family}(100);{genus}(92);Unassigned{species}(73)	Bacteria	Firmicutes	Clostridia	Clostridiales	Ruminococcaceae		Unassigned
OTU666	0	0	0	0	0	0	0	0	1	0	0	0	0	0	1	Bacteria{superkingdom}(100);Bacteroidetes{phylum}(100);Bacteroidia{class}(100);Bacteroidales{order}(100);Unassigned{family}(56);Unassigned{genus}(56);Unassigned{species}(25)	Bacteria	Bacteroidetes	Bacteroidia	Bacteroidales	Unassigned	Unassigned	Unassigned
OTU667	1	13	0	0	0	0	10	14	8	1	7	10	1	4	69	Bacteria{superkingdom}(100);Firmicutes{phylum}(100);Clostridia{class}(100);Clostridiales{order}(100);Ruminococcaceae{family}(99);Unassigned{genus}(77);Unassigned{species}(41)	Bacteria	Firmicutes	Clostridia	Clostridiales	Ruminococcaceae	Unassigned	Unassigned
OTU668	1	0	0	0	2	1	2	0	0	1	0	1	0	0	8	Bacteria{superkingdom}(100);Firmicutes{phylum}(100);Clostridia{class}(100);Clostridiales{order}(100);Ruminococcaceae{family}(100);Unassigned{genus}(61);Unassigned{species}(14)	Bacteria	Firmicutes	Clostridia	Clostridiales	Ruminococcaceae	Unassigned	Unassigned
OTU669	59	39	34	7	44	44	68	16	84	12	67	17	18	17	526	Bacteria{superkingdom}(100);Firmicutes{phylum}(100);Clostridia{class}(100);Clostridiales{order}(100);Clostridiales_Incertae_Sedis_XIII{family}(95);Anaerovorax{genus}(95);Unassigned{species}(59)	Bacteria	Firmicutes	Clostridia	Clostridiales	Clostridiales_Incertae_Sedis_XIII	Anaerovorax	Unassigned
OTU670	0	6	1	0	0	10	2	4	2	0	3	1	0	1	30	Bacteria{superkingdom}(100);Firmicutes{phylum}(100);Clostridia{class}(100);Clostridiales{order}(100);Lachnospiraceae{family}(100);Unassigned{genus}(74);Unassigned{species}(36)	Bacteria	Firmicutes	Clostridia	Clostridiales	Lachnospiraceae	Unassigned	Unassigned
OTU671	0	0	0	0	0	0	1	0	0	0	1	0	0	0	2	Bacteria{superkingdom}(100);Firmicutes{phylum}(100);Clostridia{class}(100);Clostridiales{order}(100);Lachnospiraceae{family}(100);Unassigned{genus}(62);Unassigned{species}(45)	Bacteria	Firmicutes	Clostridia	Clostridiales	Lachnospiraceae	Unassigned	Unassigned
OTU672	9	2	25	13	38	10	37	13	28	82	24	8	2	4	295	Bacteria{superkingdom}(100);Firmicutes{phylum}(100);Clostridia{class}(100);Clostridiales{order}(100);Catabacteriaceae{family}(84);Catabacter{genus}(84);uncultured_bacterium{species}(84)	Bacteria	Firmicutes	Clostridia	Clostridiales	Catabacteriaceae	Catabacter	uncultured_bacterium
OTU673	33	33	61	41	151	40	52	27	26	47	101	13	48	24	697	Bacteria{superkingdom}(100);Firmicutes{phylum}(100);Clostridia{class}(100);Clostridiales{order}(100);Lachnospiraceae{family}(100);{genus}(94);Unassigned{species}(35)	Bacteria	Firmicutes	Clostridia	Clostridiales	Lachnospiraceae		Unassigned
OTU674	59	97	56	29	173	148	167	31	9	21	175	43	22	28	1058	Bacteria{superkingdom}(100);Firmicutes{phylum}(100);Clostridia{class}(100);Clostridiales{order}(100);Lachnospiraceae{family}(100);Unassigned{genus}(46);Unassigned{species}(38)	Bacteria	Firmicutes	Clostridia	Clostridiales	Lachnospiraceae	Unassigned	Unassigned
OTU675	6	22	30	1	589	0	49	14	23	2	55	6	53	20	870	Bacteria{superkingdom}(100);Firmicutes{phylum}(100);Clostridia{class}(100);Clostridiales{order}(100);Lachnospiraceae{family}(100);Unassigned{genus}(76);Unassigned{species}(55)	Bacteria	Firmicutes	Clostridia	Clostridiales	Lachnospiraceae	Unassigned	Unassigned
OTU676	4	6	0	0	4	0	5	2	4	1	3	1	2	1	33	Bacteria{superkingdom}(100);Firmicutes{phylum}(100);Clostridia{class}(100);Clostridiales{order}(100);Clostridiales_Incertae_Sedis_XIII{family}(93);Anaerovorax{genus}(93);Unassigned{species}(35)	Bacteria	Firmicutes	Clostridia	Clostridiales	Clostridiales_Incertae_Sedis_XIII	Anaerovorax	Unassigned
OTU677	1	11	12	3	7	125	39	17	10	3	18	25	20	4	295	Bacteria{superkingdom}(100);Firmicutes{phylum}(100);Clostridia{class}(100);Clostridiales{order}(100);Lachnospiraceae{family}(100);Unassigned{genus}(69);Unassigned{species}(34)	Bacteria	Firmicutes	Clostridia	Clostridiales	Lachnospiraceae	Unassigned	Unassigned
OTU678	10	3	16	1	38	0	27	8	4	1	8	1	23	1	141	Bacteria{superkingdom}(100);Firmicutes{phylum}(100);Clostridia{class}(100);Clostridiales{order}(100);Ruminococcaceae{family}(100);Unassigned{genus}(69);Unassigned{species}(8)	Bacteria	Firmicutes	Clostridia	Clostridiales	Ruminococcaceae	Unassigned	Unassigned
OTU679	1	1	0	0	1	2	0	17	5	4	14	3	0	30	78	Bacteria{superkingdom}(100);Bacteroidetes{phylum}(100);Bacteroidia{class}(100);Bacteroidales{order}(100);Porphyromonadaceae{family}(100);{genus}(96);uncultured_bacterium{species}(94)	Bacteria	Bacteroidetes	Bacteroidia	Bacteroidales	Porphyromonadaceae		uncultured_bacterium
OTU680	3	3	5	0	36	22	6	11	14	9	6	7	7	5	134	Bacteria{superkingdom}(100);Firmicutes{phylum}(100);Clostridia{class}(100);Clostridiales{order}(100);Lachnospiraceae{family}(100);Acetatifactor{genus}(95);Unassigned{species}(74)	Bacteria	Firmicutes	Clostridia	Clostridiales	Lachnospiraceae	Acetatifactor	Unassigned
OTU681	69	1	10	7	0	1	25	15	0	0	0	1	0	1	130	Bacteria{superkingdom}(100);Firmicutes{phylum}(100);Clostridia{class}(100);Clostridiales{order}(100);Ruminococcaceae{family}(100);Anaerobacterium{genus}(97);Unassigned{species}(55)	Bacteria	Firmicutes	Clostridia	Clostridiales	Ruminococcaceae	Anaerobacterium	Unassigned
OTU682	16	0	1	1	5	304	6	11	7	7	1	0	14	6	379	Bacteria{superkingdom}(100);Firmicutes{phylum}(100);Erysipelotrichia{class}(100);Erysipelotrichales{order}(100);Erysipelotrichaceae{family}(100);Erysipelotrichaceae_incertae_sedis{genus}(94);Unassigned{species}(45)	Bacteria	Firmicutes	Erysipelotrichia	Erysipelotrichales	Erysipelotrichaceae	Erysipelotrichaceae_incertae_sedis	Unassigned
OTU683	22	51	242	6	34	452	28	231	150	301	3784	28	872	40	6241	Bacteria{superkingdom}(100);Firmicutes{phylum}(100);Clostridia{class}(100);Clostridiales{order}(100);Lachnospiraceae{family}(100);Unassigned{genus}(72);Unassigned{species}(24)	Bacteria	Firmicutes	Clostridia	Clostridiales	Lachnospiraceae	Unassigned	Unassigned
OTU684	0	0	1	0	0	3	0	0	0	2	0	0	13	0	19	Bacteria{superkingdom}(100);Firmicutes{phylum}(99);Clostridia{class}(99);Clostridiales{order}(99);Catabacteriaceae{family}(94);Catabacter{genus}(94);uncultured_Clostridiales_bacterium{species}(94)	Bacteria	Firmicutes	Clostridia	Clostridiales	Catabacteriaceae	Catabacter	uncultured_Clostridiales_bacterium
OTU685	21	11	12	8	3	0	10	4	10	10	7	7	3	3	109	Bacteria{superkingdom}(100);Firmicutes{phylum}(100);Clostridia{class}(100);Clostridiales{order}(100);Ruminococcaceae{family}(100);Intestinimonas{genus}(88);uncultured_bacterium{species}(82)	Bacteria	Firmicutes	Clostridia	Clostridiales	Ruminococcaceae	Intestinimonas	uncultured_bacterium
OTU686	212	246	221	22	450	134	74	1	1	37	36	12	1	1	1448	Bacteria{superkingdom}(100);Firmicutes{phylum}(95);Clostridia{class}(95);Clostridiales{order}(95);Unassigned{family}(66);Unassigned{genus}(66);Unassigned{species}(6)	Bacteria	Firmicutes	Clostridia	Clostridiales	Unassigned	Unassigned	Unassigned
OTU687	1463	0	616	405	0	1	0	0	0	15	94	77	3	14	2688	Bacteria{superkingdom}(100);Firmicutes{phylum}(100);Clostridia{class}(100);Clostridiales{order}(100);Ruminococcaceae{family}(100);Ruminococcus{genus}(98);Unassigned{species}(34)	Bacteria	Firmicutes	Clostridia	Clostridiales	Ruminococcaceae	Ruminococcus	Unassigned
OTU688	41	11	1	666	2	4	3	3	1	12	6	7	1	3	761	Bacteria{superkingdom}(100);Firmicutes{phylum}(100);Clostridia{class}(100);Clostridiales{order}(100);Lachnospiraceae{family}(100);Unassigned{genus}(46);Unassigned{species}(23)	Bacteria	Firmicutes	Clostridia	Clostridiales	Lachnospiraceae	Unassigned	Unassigned
OTU689	10	16	4	10	4	4	12	10	9	8	18	22	4	19	150	Bacteria{superkingdom}(100);Actinobacteria{phylum}(100);Actinobacteria{class}(100);Coriobacteriales{order}(100);Coriobacteriaceae{family}(100);Unassigned{genus}(62);Unassigned{species}(18)	Bacteria	Actinobacteria	Actinobacteria	Coriobacteriales	Coriobacteriaceae	Unassigned	Unassigned
OTU690	1	1	2	6	0	0	1	1	4	2	0	4	0	3	25	Bacteria{superkingdom}(100);Unassigned{phylum}(47);Unassigned{class}(47);Unassigned{order}(47);Unassigned{family}(47);Unassigned{genus}(47);Unassigned{species}(46)	Bacteria	Unassigned	Unassigned	Unassigned	Unassigned	Unassigned	Unassigned
OTU691	4	53	1	13	7	0	6	42	0	0	19	119	28	2	294	Bacteria{superkingdom}(100);Firmicutes{phylum}(94);{class}(94);{order}(94);{family}(94);{genus}(94);uncultured_rumen_bacterium{species}(93)	Bacteria	Firmicutes					uncultured_rumen_bacterium
OTU692	0	7	0	0	0	0	19	0	1	0	0	0	0	0	27	Bacteria{superkingdom}(100);Firmicutes{phylum}(100);Clostridia{class}(100);Clostridiales{order}(100);Lachnospiraceae{family}(100);Unassigned{genus}(60);Unassigned{species}(58)	Bacteria	Firmicutes	Clostridia	Clostridiales	Lachnospiraceae	Unassigned	Unassigned
OTU693	0	1	3	3	1	0	2	1	1	2	1	4	3	1	23	Bacteria{superkingdom}(100);Firmicutes{phylum}(100);Clostridia{class}(100);Clostridiales{order}(100);Ruminococcaceae{family}(100);Sporobacter{genus}(100);uncultured_Firmicutes_bacterium{species}(99)	Bacteria	Firmicutes	Clostridia	Clostridiales	Ruminococcaceae	Sporobacter	uncultured_Firmicutes_bacterium
OTU694	0	0	0	0	0	0	0	0	0	3	0	0	0	0	3	Bacteria{superkingdom}(100);Firmicutes{phylum}(98);Bacilli{class}(98);Lactobacillales{order}(98);Lactobacillaceae{family}(93);Lactobacillus{genus}(93);Unassigned{species}(52)	Bacteria	Firmicutes	Bacilli	Lactobacillales	Lactobacillaceae	Lactobacillus	Unassigned
OTU695	0	0	0	0	4	1	0	0	1	1	0	0	2	3	12	Bacteria{superkingdom}(100);Firmicutes{phylum}(100);Clostridia{class}(100);Clostridiales{order}(100);Ruminococcaceae{family}(100);{genus}(91);Unassigned{species}(76)	Bacteria	Firmicutes	Clostridia	Clostridiales	Ruminococcaceae		Unassigned
OTU696	10	16	17	16	51	3	84	10	15	27	17	10	31	10	317	Bacteria{superkingdom}(100);Firmicutes{phylum}(100);Clostridia{class}(100);Clostridiales{order}(100);Lachnospiraceae{family}(100);Unassigned{genus}(62);Unassigned{species}(32)	Bacteria	Firmicutes	Clostridia	Clostridiales	Lachnospiraceae	Unassigned	Unassigned
OTU697	5	0	3	6	2	1	31	1	0	31	4	3	0	0	87	Bacteria{superkingdom}(100);Firmicutes{phylum}(96);Clostridia{class}(91);Clostridiales{order}(91);Unassigned{family}(40);Unassigned{genus}(40);Unassigned{species}(40)	Bacteria	Firmicutes	Clostridia	Clostridiales	Unassigned	Unassigned	Unassigned
OTU698	5	2	1	0	1	0	0	7	7	1	1	2	3	0	30	Bacteria{superkingdom}(100);Bacteroidetes{phylum}(100);Bacteroidia{class}(100);Bacteroidales{order}(100);Porphyromonadaceae{family}(100);{genus}(86);Unassigned{species}(77)	Bacteria	Bacteroidetes	Bacteroidia	Bacteroidales	Porphyromonadaceae		Unassigned
OTU699	6	1	0	0	0	6	9	0	8	1	1	1	4	2	39	Bacteria{superkingdom}(100);Firmicutes{phylum}(100);Clostridia{class}(100);Clostridiales{order}(100);Lachnospiraceae{family}(100);{genus}(100);Lachnospiraceae_bacterium_610{species}(100)	Bacteria	Firmicutes	Clostridia	Clostridiales	Lachnospiraceae		Lachnospiraceae_bacterium_610
OTU700	6	23	0	0	3	4	25	0	15	2	7	4	6	2	97	Bacteria{superkingdom}(100);Firmicutes{phylum}(100);Clostridia{class}(100);Clostridiales{order}(100);Ruminococcaceae{family}(100);Clostridium_IV{genus}(100);uncultured_bacterium{species}(84)	Bacteria	Firmicutes	Clostridia	Clostridiales	Ruminococcaceae	Clostridium_IV	uncultured_bacterium
OTU701	6	4	16	6	46	28	22	12	22	6	16	6	22	11	223	Bacteria{superkingdom}(100);Firmicutes{phylum}(100);Clostridia{class}(100);Clostridiales{order}(100);Ruminococcaceae{family}(100);Anaerotruncus{genus}(98);uncultured_Clostridiales_bacterium{species}(94)	Bacteria	Firmicutes	Clostridia	Clostridiales	Ruminococcaceae	Anaerotruncus	uncultured_Clostridiales_bacterium
OTU702	9	22	6	3	3	0	1	41	11	3	12	15	20	18	164	Bacteria{superkingdom}(100);Firmicutes{phylum}(100);Clostridia{class}(100);Clostridiales{order}(100);{family}(95);{genus}(95);Unassigned{species}(45)	Bacteria	Firmicutes	Clostridia	Clostridiales			Unassigned
OTU703	3	2	0	2	0	4	1	3	14	0	2	3	1	1	36	Bacteria{superkingdom}(100);Firmicutes{phylum}(100);Clostridia{class}(100);Clostridiales{order}(100);Ruminococcaceae{family}(100);Unassigned{genus}(62);Unassigned{species}(39)	Bacteria	Firmicutes	Clostridia	Clostridiales	Ruminococcaceae	Unassigned	Unassigned
OTU704	0	0	2	9	1	3	0	4	0	0	0	1	1	3	24	Bacteria{superkingdom}(100);Firmicutes{phylum}(100);Clostridia{class}(100);Clostridiales{order}(100);Lachnospiraceae{family}(100);Unassigned{genus}(60);Unassigned{species}(44)	Bacteria	Firmicutes	Clostridia	Clostridiales	Lachnospiraceae	Unassigned	Unassigned
OTU705	4	3	8	0	0	0	6	15	0	0	9	11	8	0	64	Bacteria{superkingdom}(100);Firmicutes{phylum}(100);Clostridia{class}(100);Clostridiales{order}(100);Ruminococcaceae{family}(100);Clostridium_IV{genus}(100);Unassigned{species}(70)	Bacteria	Firmicutes	Clostridia	Clostridiales	Ruminococcaceae	Clostridium_IV	Unassigned
OTU706	4	0	3	1	2	5	6	0	4	4	4	3	0	3	39	Bacteria{superkingdom}(100);Actinobacteria{phylum}(100);Actinobacteria{class}(100);Coriobacteriales{order}(100);Coriobacteriaceae{family}(100);Unassigned{genus}(79);Unassigned{species}(65)	Bacteria	Actinobacteria	Actinobacteria	Coriobacteriales	Coriobacteriaceae	Unassigned	Unassigned
OTU707	1	9	7	2	48	0	19	10	0	22	93	6	51	2	270	Bacteria{superkingdom}(100);Firmicutes{phylum}(100);Clostridia{class}(100);Clostridiales{order}(100);Lachnospiraceae{family}(100);Unassigned{genus}(60);Unassigned{species}(29)	Bacteria	Firmicutes	Clostridia	Clostridiales	Lachnospiraceae	Unassigned	Unassigned
OTU708	1	26	3	1	9	1	15	7	2	2	3	6	1	1	78	Bacteria{superkingdom}(100);Firmicutes{phylum}(100);Clostridia{class}(100);Clostridiales{order}(100);Ruminococcaceae{family}(98);Unassigned{genus}(57);Unassigned{species}(4)	Bacteria	Firmicutes	Clostridia	Clostridiales	Ruminococcaceae	Unassigned	Unassigned
OTU709	16	13	12	2	12	10	17	2	18	5	4	8	4	3	126	Bacteria{superkingdom}(100);Firmicutes{phylum}(100);Clostridia{class}(100);Clostridiales{order}(100);Ruminococcaceae{family}(100);{genus}(95);Unassigned{species}(48)	Bacteria	Firmicutes	Clostridia	Clostridiales	Ruminococcaceae		Unassigned
OTU710	806	11	71	553	0	1	3	21	0	438	1052	49	232	9	3246	Bacteria{superkingdom}(100);Firmicutes{phylum}(100);Clostridia{class}(100);Clostridiales{order}(100);Lachnospiraceae{family}(99);Unassigned{genus}(62);Unassigned{species}(43)	Bacteria	Firmicutes	Clostridia	Clostridiales	Lachnospiraceae	Unassigned	Unassigned
OTU711	0	0	0	0	0	1	0	1	0	0	0	0	0	0	2	Bacteria{superkingdom}(100);Firmicutes{phylum}(100);Clostridia{class}(100);Clostridiales{order}(100);Unassigned{family}(28);Unassigned{genus}(28);Unassigned{species}(21)	Bacteria	Firmicutes	Clostridia	Clostridiales	Unassigned	Unassigned	Unassigned
OTU712	0	0	0	0	0	1	0	0	0	0	0	0	0	0	1	Bacteria{superkingdom}(100);Bacteroidetes{phylum}(100);Bacteroidia{class}(100);Bacteroidales{order}(100);Porphyromonadaceae{family}(100);{genus}(95);Unassigned{species}(67)	Bacteria	Bacteroidetes	Bacteroidia	Bacteroidales	Porphyromonadaceae		Unassigned
OTU713	13	5	21	13	21	16	24	4	3	9	4	4	3	1	141	Bacteria{superkingdom}(100);Firmicutes{phylum}(100);Clostridia{class}(100);Clostridiales{order}(100);Ruminococcaceae{family}(100);Unassigned{genus}(61);Unassigned{species}(59)	Bacteria	Firmicutes	Clostridia	Clostridiales	Ruminococcaceae	Unassigned	Unassigned
OTU714	5	0	3	11	2	1	0	0	1	0	3	3	1	0	30	Bacteria{superkingdom}(100);Firmicutes{phylum}(100);Bacilli{class}(100);Bacillales{order}(100);Bacillales_Incertae_Sedis_XI{family}(100);Gemella{genus}(100);Unassigned{species}(51)	Bacteria	Firmicutes	Bacilli	Bacillales	Bacillales_Incertae_Sedis_XI	Gemella	Unassigned
OTU715	44	1	126	0	187	0	18	85	14	62	16	30	63	11	657	Bacteria{superkingdom}(100);Firmicutes{phylum}(100);Clostridia{class}(100);Clostridiales{order}(100);Lachnospiraceae{family}(100);Acetatifactor{genus}(98);uncultured_bacterium{species}(96)	Bacteria	Firmicutes	Clostridia	Clostridiales	Lachnospiraceae	Acetatifactor	uncultured_bacterium
OTU716	91	105	138	148	120	22	135	1	2	19	7	93	9	10	900	Bacteria{superkingdom}(100);Bacteroidetes{phylum}(100);Bacteroidia{class}(100);Bacteroidales{order}(100);Rikenellaceae{family}(100);Alistipes{genus}(100);Unassigned{species}(79)	Bacteria	Bacteroidetes	Bacteroidia	Bacteroidales	Rikenellaceae	Alistipes	Unassigned
OTU717	17	184	2	233	0	3	9	3	1	10	3	4	4	6	479	Bacteria{superkingdom}(100);Firmicutes{phylum}(100);Clostridia{class}(100);Clostridiales{order}(100);Lachnospiraceae{family}(100);Blautia{genus}(82);Unassigned{species}(17)	Bacteria	Firmicutes	Clostridia	Clostridiales	Lachnospiraceae	Blautia	Unassigned
OTU718	0	0	0	3	0	3	0	0	0	0	0	4	0	0	10	Bacteria{superkingdom}(100);Actinobacteria{phylum}(100);Actinobacteria{class}(100);Actinomycetales{order}(100);Microbacteriaceae{family}(100);Okibacterium{genus}(100);uncultured_bacterium{species}(100)	Bacteria	Actinobacteria	Actinobacteria	Actinomycetales	Microbacteriaceae	Okibacterium	uncultured_bacterium
OTU719	62	14	0	0	35	3	0	4	42	0	0	0	2	0	162	Bacteria{superkingdom}(100);Firmicutes{phylum}(100);Clostridia{class}(100);Clostridiales{order}(100);Lachnospiraceae{family}(100);Unassigned{genus}(59);Unassigned{species}(49)	Bacteria	Firmicutes	Clostridia	Clostridiales	Lachnospiraceae	Unassigned	Unassigned
OTU720	4	16	6	0	0	0	0	4	3	1	2	0	3	0	39	Bacteria{superkingdom}(100);Firmicutes{phylum}(100);Clostridia{class}(100);Clostridiales{order}(100);Lachnospiraceae{family}(100);Unassigned{genus}(60);Unassigned{species}(30)	Bacteria	Firmicutes	Clostridia	Clostridiales	Lachnospiraceae	Unassigned	Unassigned
OTU721	11	66	8	25	17	1	32	13	100	85	62	38	77	4	539	Bacteria{superkingdom}(100);Firmicutes{phylum}(100);Clostridia{class}(100);Clostridiales{order}(100);Ruminococcaceae{family}(99);Unassigned{genus}(57);Unassigned{species}(43)	Bacteria	Firmicutes	Clostridia	Clostridiales	Ruminococcaceae	Unassigned	Unassigned
OTU722	0	13	5	0	11	163	18	13	0	1	0	0	11	3	238	Bacteria{superkingdom}(100);Bacteroidetes{phylum}(99);Unassigned{class}(24);Unassigned{order}(24);Unassigned{family}(24);Unassigned{genus}(24);Unassigned{species}(20)	Bacteria	Bacteroidetes	Unassigned	Unassigned	Unassigned	Unassigned	Unassigned
OTU723	29	14	1	11	11	0	5	31	13	12	1	11	7	3	149	Bacteria{superkingdom}(100);Firmicutes{phylum}(100);Clostridia{class}(100);Clostridiales{order}(100);Ruminococcaceae{family}(100);Unassigned{genus}(70);Unassigned{species}(8)	Bacteria	Firmicutes	Clostridia	Clostridiales	Ruminococcaceae	Unassigned	Unassigned
OTU724	3	1	5	13	1	0	2	3	2	4	4	0	8	1	47	Bacteria{superkingdom}(100);Firmicutes{phylum}(100);Clostridia{class}(100);Clostridiales{order}(100);Ruminococcaceae{family}(100);{genus}(100);Unassigned{species}(47)	Bacteria	Firmicutes	Clostridia	Clostridiales	Ruminococcaceae		Unassigned
OTU725	59	10	72	39	37	0	24	1	10	0	7	0	0	9	268	Bacteria{superkingdom}(100);Firmicutes{phylum}(100);Clostridia{class}(100);Clostridiales{order}(100);Lachnospiraceae{family}(100);Unassigned{genus}(71);Unassigned{species}(64)	Bacteria	Firmicutes	Clostridia	Clostridiales	Lachnospiraceae	Unassigned	Unassigned
OTU726	0	0	0	0	26	15	12	0	0	7	4	1	0	1	66	Bacteria{superkingdom}(100);Firmicutes{phylum}(96);Clostridia{class}(91);Clostridiales{order}(91);Unassigned{family}(36);Unassigned{genus}(36);Unassigned{species}(36)	Bacteria	Firmicutes	Clostridia	Clostridiales	Unassigned	Unassigned	Unassigned
OTU727	0	0	0	1	0	0	0	0	1	0	0	0	0	0	2	Bacteria{superkingdom}(100);Firmicutes{phylum}(100);Clostridia{class}(100);Clostridiales{order}(100);Ruminococcaceae{family}(87);Unassigned{genus}(19);Unassigned{species}(13)	Bacteria	Firmicutes	Clostridia	Clostridiales	Ruminococcaceae	Unassigned	Unassigned
OTU728	153	66	116	47	98	139	249	154	15	397	126	142	15	34	1751	Bacteria{superkingdom}(100);Bacteroidetes{phylum}(100);Bacteroidia{class}(100);Bacteroidales{order}(100);Porphyromonadaceae{family}(100);{genus}(92);uncultured_bacterium{species}(80)	Bacteria	Bacteroidetes	Bacteroidia	Bacteroidales	Porphyromonadaceae		uncultured_bacterium
OTU729	9	0	0	0	3	0	1	3	0	23	0	1	2	2	44	Bacteria{superkingdom}(100);Firmicutes{phylum}(85);Clostridia{class}(84);Clostridiales{order}(83);Unassigned{family}(50);Unassigned{genus}(50);Unassigned{species}(23)	Bacteria	Firmicutes	Clostridia	Clostridiales	Unassigned	Unassigned	Unassigned
OTU730	0	0	0	1	1	0	0	2	1	0	1	1	1	0	8	Bacteria{superkingdom}(100);Actinobacteria{phylum}(100);Actinobacteria{class}(100);Actinomycetales{order}(100);Corynebacteriaceae{family}(100);Corynebacterium{genus}(100);Corynebacterium_urealyticum_DSM_7109{species}(100)	Bacteria	Actinobacteria	Actinobacteria	Actinomycetales	Corynebacteriaceae	Corynebacterium	Corynebacterium_urealyticum_DSM_7109
OTU731	0	0	6	5	4	0	1	5	0	7	1	0	3	0	32	Bacteria{superkingdom}(100);Firmicutes{phylum}(100);Clostridia{class}(100);Clostridiales{order}(100);Ruminococcaceae{family}(100);{genus}(86);Unassigned{species}(20)	Bacteria	Firmicutes	Clostridia	Clostridiales	Ruminococcaceae		Unassigned
OTU732	0	0	0	0	0	0	0	0	0	0	0	0	0	16	16	Bacteria{superkingdom}(100);Bacteroidetes{phylum}(100);Bacteroidia{class}(100);Bacteroidales{order}(100);Porphyromonadaceae{family}(100);{genus}(100);uncultured_bacterium{species}(100)	Bacteria	Bacteroidetes	Bacteroidia	Bacteroidales	Porphyromonadaceae		uncultured_bacterium
OTU733	2	6	0	0	5	1	3	0	2	0	0	0	2	0	21	Bacteria{superkingdom}(100);Firmicutes{phylum}(83);Unassigned{class}(62);Unassigned{order}(60);Unassigned{family}(6);Unassigned{genus}(6);Unassigned{species}(1)	Bacteria	Firmicutes	Unassigned	Unassigned	Unassigned	Unassigned	Unassigned
OTU734	9	8	25	31	40	24	18	14	14	1	27	1	1	1	214	Bacteria{superkingdom}(100);Firmicutes{phylum}(99);Clostridia{class}(99);Clostridiales{order}(99);Unassigned{family}(68);Unassigned{genus}(68);Unassigned{species}(68)	Bacteria	Firmicutes	Clostridia	Clostridiales	Unassigned	Unassigned	Unassigned
OTU735	0	3	0	0	2	6	7	2	0	0	0	2	0	1	23	Bacteria{superkingdom}(100);Bacteroidetes{phylum}(100);Bacteroidia{class}(100);Bacteroidales{order}(100);Porphyromonadaceae{family}(100);{genus}(99);uncultured_bacterium{species}(99)	Bacteria	Bacteroidetes	Bacteroidia	Bacteroidales	Porphyromonadaceae		uncultured_bacterium
OTU736	3	2	0	0	1	2	1	1	0	2	8	1	0	3	24	Bacteria{superkingdom}(100);Firmicutes{phylum}(100);Clostridia{class}(100);Clostridiales{order}(100);Ruminococcaceae{family}(91);Unassigned{genus}(68);Unassigned{species}(16)	Bacteria	Firmicutes	Clostridia	Clostridiales	Ruminococcaceae	Unassigned	Unassigned
OTU737	0	2	4	2	2	8	2	3	1	1	1	0	0	0	26	Bacteria{superkingdom}(100);Firmicutes{phylum}(100);Clostridia{class}(100);Clostridiales{order}(100);Lachnospiraceae{family}(100);Clostridium_XlVa{genus}(96);Unassigned{species}(64)	Bacteria	Firmicutes	Clostridia	Clostridiales	Lachnospiraceae	Clostridium_XlVa	Unassigned
OTU738	3	270	488	0	24	8	1	3	0	1	2	6	0	2	808	Bacteria{superkingdom}(100);Firmicutes{phylum}(100);Clostridia{class}(100);Clostridiales{order}(100);Lachnospiraceae{family}(100);Unassigned{genus}(58);Unassigned{species}(40)	Bacteria	Firmicutes	Clostridia	Clostridiales	Lachnospiraceae	Unassigned	Unassigned
OTU739	1	7	38	4	36	29	18	15	1	14	8	2	27	3	203	Bacteria{superkingdom}(100);Firmicutes{phylum}(100);Clostridia{class}(100);Clostridiales{order}(100);Lachnospiraceae{family}(100);{genus}(84);Unassigned{species}(49)	Bacteria	Firmicutes	Clostridia	Clostridiales	Lachnospiraceae		Unassigned
OTU740	0	0	1	0	0	0	0	0	0	0	0	1	0	1	3	Bacteria{superkingdom}(100);Firmicutes{phylum}(100);Clostridia{class}(100);Clostridiales{order}(100);Lachnospiraceae{family}(94);Unassigned{genus}(47);Unassigned{species}(36)	Bacteria	Firmicutes	Clostridia	Clostridiales	Lachnospiraceae	Unassigned	Unassigned
OTU741	5	1	30	51	22	11	6	0	12	5	33	5	9	3	193	Bacteria{superkingdom}(100);Bacteroidetes{phylum}(100);Bacteroidia{class}(100);Bacteroidales{order}(100);Prevotellaceae{family}(100);Prevotella{genus}(100);Unassigned{species}(25)	Bacteria	Bacteroidetes	Bacteroidia	Bacteroidales	Prevotellaceae	Prevotella	Unassigned
OTU742	0	5	0	2	0	0	4	3	0	0	0	6	3	1	24	Bacteria{superkingdom}(100);Firmicutes{phylum}(100);Clostridia{class}(100);Clostridiales{order}(100);Ruminococcaceae{family}(100);{genus}(92);Unassigned{species}(54)	Bacteria	Firmicutes	Clostridia	Clostridiales	Ruminococcaceae		Unassigned
OTU743	0	0	0	3	17	14	64	1	0	8	15	12	3	0	137	Bacteria{superkingdom}(100);Firmicutes{phylum}(97);Clostridia{class}(93);Clostridiales{order}(93);Unassigned{family}(28);Unassigned{genus}(28);Unassigned{species}(28)	Bacteria	Firmicutes	Clostridia	Clostridiales	Unassigned	Unassigned	Unassigned
OTU744	0	0	0	0	0	0	0	0	2	1	0	0	0	0	3	Bacteria{superkingdom}(100);Firmicutes{phylum}(100);{class}(100);{order}(100);{family}(100);{genus}(100);uncultured_Erysipelotrichi_bacterium{species}(93)	Bacteria	Firmicutes					uncultured_Erysipelotrichi_bacterium
OTU745	2	11	1	0	97	3	103	1	68	10	17	113	75	2	503	Bacteria{superkingdom}(100);Firmicutes{phylum}(100);Clostridia{class}(100);Clostridiales{order}(100);Lachnospiraceae{family}(100);Unassigned{genus}(58);Unassigned{species}(44)	Bacteria	Firmicutes	Clostridia	Clostridiales	Lachnospiraceae	Unassigned	Unassigned
OTU746	0	0	0	2	0	0	0	0	0	6	0	1	2	0	11	Bacteria{superkingdom}(100);Verrucomicrobia{phylum}(100);Opitutae{class}(100);Puniceicoccales{order}(100);Puniceicoccaceae{family}(100);{genus}(100);uncultured_bacterium{species}(100)	Bacteria	Verrucomicrobia	Opitutae	Puniceicoccales	Puniceicoccaceae		uncultured_bacterium
OTU747	15	5	5	4	147	3	11	1	3	9	2	10	6	1	222	Bacteria{superkingdom}(100);Firmicutes{phylum}(100);Clostridia{class}(100);Clostridiales{order}(100);Lachnospiraceae{family}(100);Unassigned{genus}(76);Unassigned{species}(34)	Bacteria	Firmicutes	Clostridia	Clostridiales	Lachnospiraceae	Unassigned	Unassigned
OTU748	19	53	27	2	3	3	28	185	208	111	2	39	282	12	974	Bacteria{superkingdom}(100);Firmicutes{phylum}(100);Clostridia{class}(100);Clostridiales{order}(100);Ruminococcaceae{family}(100);{genus}(94);uncultured_rumen_bacterium_3C0d-8{species}(83)	Bacteria	Firmicutes	Clostridia	Clostridiales	Ruminococcaceae		uncultured_rumen_bacterium_3C0d-8
OTU749	4	11	14	1	14	7	14	16	18	21	9	6	11	11	157	Bacteria{superkingdom}(100);Bacteroidetes{phylum}(100);Bacteroidia{class}(100);Bacteroidales{order}(100);Porphyromonadaceae{family}(100);{genus}(100);uncultured_bacterium{species}(95)	Bacteria	Bacteroidetes	Bacteroidia	Bacteroidales	Porphyromonadaceae		uncultured_bacterium
OTU750	0	0	0	0	1	0	0	0	0	0	0	0	0	0	1	Bacteria{superkingdom}(100);Firmicutes{phylum}(93);Clostridia{class}(93);Clostridiales{order}(93);Lachnospiraceae{family}(93);Unassigned{genus}(79);Unassigned{species}(25)	Bacteria	Firmicutes	Clostridia	Clostridiales	Lachnospiraceae	Unassigned	Unassigned
OTU751	34	36	9	8	4	4	19	8	5	6	5	14	2	4	158	Bacteria{superkingdom}(100);Firmicutes{phylum}(100);Clostridia{class}(100);Clostridiales{order}(100);Ruminococcaceae{family}(100);{genus}(84);Unassigned{species}(63)	Bacteria	Firmicutes	Clostridia	Clostridiales	Ruminococcaceae		Unassigned
OTU752	0	5	0	1	0	67	1	10	5	15	0	228	1	2	335	Bacteria{superkingdom}(100);Firmicutes{phylum}(100);Clostridia{class}(100);Clostridiales{order}(100);Ruminococcaceae{family}(91);Unassigned{genus}(63);Unassigned{species}(42)	Bacteria	Firmicutes	Clostridia	Clostridiales	Ruminococcaceae	Unassigned	Unassigned
OTU753	20	15	7	3	7	10	16	28	35	6	12	21	5	19	204	Bacteria{superkingdom}(100);Actinobacteria{phylum}(100);Actinobacteria{class}(100);Coriobacteriales{order}(99);Coriobacteriaceae{family}(99);{genus}(91);Unassigned{species}(58)	Bacteria	Actinobacteria	Actinobacteria	Coriobacteriales	Coriobacteriaceae		Unassigned
OTU754	0	0	0	0	0	0	4	0	0	0	0	0	0	5	9	Bacteria{superkingdom}(100);Firmicutes{phylum}(100);{class}(100);{order}(100);{family}(100);{genus}(100);uncultured_rumen_bacterium{species}(99)	Bacteria	Firmicutes					uncultured_rumen_bacterium
OTU755	8	2	6	8	22	0	13	0	0	1	0	0	13	1	74	Bacteria{superkingdom}(100);Firmicutes{phylum}(100);Clostridia{class}(100);Clostridiales{order}(100);Ruminococcaceae{family}(100);{genus}(99);Unassigned{species}(29)	Bacteria	Firmicutes	Clostridia	Clostridiales	Ruminococcaceae		Unassigned
OTU756	0	2	3	1	6	0	7	4	18	0	0	6	0	0	47	Bacteria{superkingdom}(100);Firmicutes{phylum}(100);{class}(100);{order}(100);{family}(100);{genus}(100);Unassigned{species}(62)	Bacteria	Firmicutes					Unassigned
OTU757	2	1	6	1	7	174	205	194	0	252	1	146	53	82	1124	Bacteria{superkingdom}(100);Bacteroidetes{phylum}(100);Bacteroidia{class}(100);Bacteroidales{order}(100);Porphyromonadaceae{family}(100);{genus}(100);uncultured_bacterium{species}(83)	Bacteria	Bacteroidetes	Bacteroidia	Bacteroidales	Porphyromonadaceae		uncultured_bacterium
OTU758	3	2	3	0	13	11	5	0	3	1	2	2	3	0	48	Bacteria{superkingdom}(100);Firmicutes{phylum}(100);Clostridia{class}(100);Clostridiales{order}(100);Lachnospiraceae{family}(100);Unassigned{genus}(66);Unassigned{species}(45)	Bacteria	Firmicutes	Clostridia	Clostridiales	Lachnospiraceae	Unassigned	Unassigned
OTU759	185	67	4	98	12	113	55	179	16	161	180	213	104	254	1641	Bacteria{superkingdom}(100);Proteobacteria{phylum}(100);Betaproteobacteria{class}(100);Burkholderiales{order}(100);Sutterellaceae{family}(100);Parasutterella{genus}(100);uncultured_bacterium{species}(100)	Bacteria	Proteobacteria	Betaproteobacteria	Burkholderiales	Sutterellaceae	Parasutterella	uncultured_bacterium
OTU760	0	7	4	0	9	4	5	1	5	1	5	5	2	0	48	Bacteria{superkingdom}(100);Firmicutes{phylum}(100);Clostridia{class}(100);Clostridiales{order}(100);Ruminococcaceae{family}(100);Anaerotruncus{genus}(100);Unassigned{species}(35)	Bacteria	Firmicutes	Clostridia	Clostridiales	Ruminococcaceae	Anaerotruncus	Unassigned
OTU761	59	17	43	65	5	0	2	27	14	1	32	36	7	2	310	Bacteria{superkingdom}(100);Firmicutes{phylum}(100);{class}(100);{order}(100);{family}(100);{genus}(100);Unassigned{species}(61)	Bacteria	Firmicutes					Unassigned
OTU762	39	139	44	1	275	181	38	17	26	3	2	3	55	4	827	Bacteria{superkingdom}(100);Firmicutes{phylum}(100);Clostridia{class}(100);Clostridiales{order}(100);Lachnospiraceae{family}(100);Unassigned{genus}(49);Unassigned{species}(27)	Bacteria	Firmicutes	Clostridia	Clostridiales	Lachnospiraceae	Unassigned	Unassigned
OTU763	0	0	1	0	0	0	1	0	0	0	0	0	0	0	2	Bacteria{superkingdom}(100);Bacteroidetes{phylum}(100);Bacteroidia{class}(100);Bacteroidales{order}(100);Unassigned{family}(72);Unassigned{genus}(64);Unassigned{species}(36)	Bacteria	Bacteroidetes	Bacteroidia	Bacteroidales	Unassigned	Unassigned	Unassigned
OTU764	47	13	20	170	9	10	14	7	17	4	23	3	30	3	370	Bacteria{superkingdom}(100);Firmicutes{phylum}(100);Clostridia{class}(100);Clostridiales{order}(100);Lachnospiraceae{family}(100);Unassigned{genus}(31);Unassigned{species}(6)	Bacteria	Firmicutes	Clostridia	Clostridiales	Lachnospiraceae	Unassigned	Unassigned
OTU765	58	12	14	55	8	0	6	54	16	81	31	30	126	26	517	Bacteria{superkingdom}(100);Firmicutes{phylum}(100);Clostridia{class}(100);Clostridiales{order}(100);Unassigned{family}(58);Unassigned{genus}(58);Unassigned{species}(43)	Bacteria	Firmicutes	Clostridia	Clostridiales	Unassigned	Unassigned	Unassigned
OTU766	3	6	4	6	7	0	5	3	0	8	2	2	0	3	49	Bacteria{superkingdom}(100);Firmicutes{phylum}(100);Unassigned{class}(54);Unassigned{order}(54);Unassigned{family}(54);Unassigned{genus}(54);Unassigned{species}(46)	Bacteria	Firmicutes	Unassigned	Unassigned	Unassigned	Unassigned	Unassigned
OTU767	1	0	0	6	0	1	3	11	0	9	2	0	0	1	34	Bacteria{superkingdom}(100);Actinobacteria{phylum}(100);Actinobacteria{class}(100);Coriobacteriales{order}(100);Coriobacteriaceae{family}(100);{genus}(96);uncultured_bacterium{species}(96)	Bacteria	Actinobacteria	Actinobacteria	Coriobacteriales	Coriobacteriaceae		uncultured_bacterium
OTU768	139	51	85	27	265	194	83	51	72	34	82	22	15	3	1123	Bacteria{superkingdom}(100);Firmicutes{phylum}(100);Clostridia{class}(100);Clostridiales{order}(100);Ruminococcaceae{family}(100);Oscillibacter{genus}(100);Unassigned{species}(56)	Bacteria	Firmicutes	Clostridia	Clostridiales	Ruminococcaceae	Oscillibacter	Unassigned
OTU769	6	2	2	3	1	5	0	3	0	4	4	6	2	0	38	Bacteria{superkingdom}(100);Firmicutes{phylum}(100);Bacilli{class}(100);Lactobacillales{order}(100);Unassigned{family}(79);Unassigned{genus}(79);Unassigned{species}(79)	Bacteria	Firmicutes	Bacilli	Lactobacillales	Unassigned	Unassigned	Unassigned
OTU770	0	0	4	1	0	4	2	1	0	0	0	3	23	1	39	Bacteria{superkingdom}(100);Bacteroidetes{phylum}(100);Bacteroidia{class}(100);Bacteroidales{order}(100);Porphyromonadaceae{family}(100);{genus}(99);uncultured_bacterium{species}(92)	Bacteria	Bacteroidetes	Bacteroidia	Bacteroidales	Porphyromonadaceae		uncultured_bacterium
OTU771	0	0	0	0	0	0	0	0	0	0	0	1	3	0	4	Bacteria{superkingdom}(100);Bacteroidetes{phylum}(100);Bacteroidia{class}(100);Bacteroidales{order}(100);Porphyromonadaceae{family}(98);{genus}(95);uncultured_bacterium{species}(86)	Bacteria	Bacteroidetes	Bacteroidia	Bacteroidales	Porphyromonadaceae		uncultured_bacterium
OTU772	0	0	0	0	0	0	0	1	0	1	0	0	4	0	6	Bacteria{superkingdom}(100);Firmicutes{phylum}(100);Clostridia{class}(100);Clostridiales{order}(100);Ruminococcaceae{family}(98);{genus}(93);Unassigned{species}(73)	Bacteria	Firmicutes	Clostridia	Clostridiales	Ruminococcaceae		Unassigned
OTU773	0	0	0	0	0	0	1	0	0	0	0	0	0	0	1	Bacteria{superkingdom}(100);Unassigned{phylum}(76);Unassigned{class}(74);Unassigned{order}(73);Unassigned{family}(73);Unassigned{genus}(67);Unassigned{species}(67)	Bacteria	Unassigned	Unassigned	Unassigned	Unassigned	Unassigned	Unassigned
OTU774	0	6	0	0	2	1	13	3	4	0	1	3	0	0	33	Bacteria{superkingdom}(100);Firmicutes{phylum}(100);Clostridia{class}(100);Clostridiales{order}(100);Ruminococcaceae{family}(100);Clostridium_IV{genus}(94);Unassigned{species}(59)	Bacteria	Firmicutes	Clostridia	Clostridiales	Ruminococcaceae	Clostridium_IV	Unassigned
OTU775	3	5	3	3	3	2	3	2	2	2	1	6	0	2	37	Bacteria{superkingdom}(100);Firmicutes{phylum}(100);Clostridia{class}(100);Clostridiales{order}(100);Christensenellaceae{family}(87);Christensenella{genus}(87);uncultured_microorganism{species}(82)	Bacteria	Firmicutes	Clostridia	Clostridiales	Christensenellaceae	Christensenella	uncultured_microorganism
OTU776	0	0	0	0	0	0	0	0	0	0	0	0	0	2	2	Bacteria{superkingdom}(100);Proteobacteria{phylum}(100);Alphaproteobacteria{class}(100);Rhodospirillales{order}(96);Rhodospirillaceae{family}(96);Aestuariispira{genus}(96);Unassigned{species}(40)	Bacteria	Proteobacteria	Alphaproteobacteria	Rhodospirillales	Rhodospirillaceae	Aestuariispira	Unassigned
OTU777	7	6	22	6	57	12	117	8	15	3	56	99	949	9	1366	Bacteria{superkingdom}(100);Firmicutes{phylum}(100);Clostridia{class}(100);Clostridiales{order}(100);Lachnospiraceae{family}(100);Unassigned{genus}(59);Unassigned{species}(38)	Bacteria	Firmicutes	Clostridia	Clostridiales	Lachnospiraceae	Unassigned	Unassigned
OTU778	31	3	7	16	9	0	2	2	2	1	13	2	0	1	89	Bacteria{superkingdom}(100);Firmicutes{phylum}(100);{class}(100);{order}(100);{family}(100);{genus}(100);uncultured_Erysipelotrichi_bacterium{species}(91)	Bacteria	Firmicutes					uncultured_Erysipelotrichi_bacterium
OTU779	8	1	0	14	0	6	0	4	0	0	0	1	4	0	38	Bacteria{superkingdom}(100);Firmicutes{phylum}(100);Clostridia{class}(100);Clostridiales{order}(100);Christensenellaceae{family}(98);Christensenella{genus}(98);uncultured_bacterium{species}(93)	Bacteria	Firmicutes	Clostridia	Clostridiales	Christensenellaceae	Christensenella	uncultured_bacterium
OTU780	0	0	0	0	0	0	0	0	0	0	0	1	1	0	2	Bacteria{superkingdom}(100);Proteobacteria{phylum}(100);Betaproteobacteria{class}(100);Neisseriales{order}(100);Neisseriaceae{family}(100);Neisseria{genus}(82);Unassigned{species}(62)	Bacteria	Proteobacteria	Betaproteobacteria	Neisseriales	Neisseriaceae	Neisseria	Unassigned
OTU781	1	0	0	0	0	0	0	1	0	0	0	0	1	0	3	Bacteria{superkingdom}(100);Firmicutes{phylum}(100);Clostridia{class}(100);Clostridiales{order}(100);Ruminococcaceae{family}(100);Unassigned{genus}(75);Unassigned{species}(54)	Bacteria	Firmicutes	Clostridia	Clostridiales	Ruminococcaceae	Unassigned	Unassigned
OTU782	42	40	26	9	4	82	61	10	60	7	50	30	7	12	440	Bacteria{superkingdom}(100);Firmicutes{phylum}(100);Clostridia{class}(100);Clostridiales{order}(100);Ruminococcaceae{family}(100);Oscillibacter{genus}(100);Unassigned{species}(51)	Bacteria	Firmicutes	Clostridia	Clostridiales	Ruminococcaceae	Oscillibacter	Unassigned
OTU783	9	3	1	2	1	0	3	5	0	0	1	5	0	0	30	Bacteria{superkingdom}(100);Firmicutes{phylum}(100);{class}(100);{order}(100);{family}(100);{genus}(100);Unassigned{species}(75)	Bacteria	Firmicutes					Unassigned
OTU784	0	1	0	0	0	0	0	0	2	1	1	0	0	0	5	Bacteria{superkingdom}(100);Firmicutes{phylum}(100);Bacilli{class}(100);Bacillales{order}(100);Staphylococcaceae{family}(100);Staphylococcus{genus}(100);Staphylococcus_sciuri{species}(100)	Bacteria	Firmicutes	Bacilli	Bacillales	Staphylococcaceae	Staphylococcus	Staphylococcus_sciuri
OTU785	10	17	29	1	72	236	26	15	5	32	35	4	23	3	508	Bacteria{superkingdom}(100);Firmicutes{phylum}(100);Clostridia{class}(100);Clostridiales{order}(100);Lachnospiraceae{family}(100);{genus}(80);Unassigned{species}(72)	Bacteria	Firmicutes	Clostridia	Clostridiales	Lachnospiraceae		Unassigned
OTU786	7	75	1083	4	7	0	5	2585	13	2595	233	186	97	53	6943	Bacteria{superkingdom}(100);Firmicutes{phylum}(100);Clostridia{class}(100);Clostridiales{order}(100);Ruminococcaceae{family}(100);Unassigned{genus}(29);Unassigned{species}(29)	Bacteria	Firmicutes	Clostridia	Clostridiales	Ruminococcaceae	Unassigned	Unassigned
OTU787	6	424	8	8	29	1333	260	47	350	34	4	84	82	240	2909	Bacteria{superkingdom}(100);Verrucomicrobia{phylum}(100);Verrucomicrobiae{class}(100);Verrucomicrobiales{order}(100);Verrucomicrobiaceae{family}(100);Akkermansia{genus}(100);uncultured_organism{species}(99)	Bacteria	Verrucomicrobia	Verrucomicrobiae	Verrucomicrobiales	Verrucomicrobiaceae	Akkermansia	uncultured_organism
OTU788	3	2	9	13	2	2	3	4	4	11	0	1	52	0	106	Bacteria{superkingdom}(100);Firmicutes{phylum}(100);Clostridia{class}(100);Clostridiales{order}(100);Catabacteriaceae{family}(87);Catabacter{genus}(87);uncultured_bacterium{species}(87)	Bacteria	Firmicutes	Clostridia	Clostridiales	Catabacteriaceae	Catabacter	uncultured_bacterium
OTU789	0	0	0	0	0	0	0	0	0	0	1	2	0	0	3	Bacteria{superkingdom}(100);Firmicutes{phylum}(100);Clostridia{class}(100);Clostridiales{order}(100);Lachnospiraceae{family}(100);Unassigned{genus}(60);Unassigned{species}(57)	Bacteria	Firmicutes	Clostridia	Clostridiales	Lachnospiraceae	Unassigned	Unassigned
OTU790	0	0	0	0	0	0	0	0	0	0	0	0	0	1	1	Bacteria{superkingdom}(100);Unassigned{phylum}(48);Unassigned{class}(45);Unassigned{order}(44);Unassigned{family}(35);Unassigned{genus}(35);Unassigned{species}(29)	Bacteria	Unassigned	Unassigned	Unassigned	Unassigned	Unassigned	Unassigned
OTU791	23	54	32	47	53	17	63	15	10	18	19	36	14	9	410	Bacteria{superkingdom}(100);Firmicutes{phylum}(100);Clostridia{class}(100);Clostridiales{order}(100);Ruminococcaceae{family}(100);Unassigned{genus}(67);Unassigned{species}(63)	Bacteria	Firmicutes	Clostridia	Clostridiales	Ruminococcaceae	Unassigned	Unassigned
OTU792	26	11	8	8	19	0	18	12	12	2	13	12	4	6	151	Bacteria{superkingdom}(100);Firmicutes{phylum}(100);Clostridia{class}(100);Clostridiales{order}(100);Lachnospiraceae{family}(100);{genus}(82);Unassigned{species}(31)	Bacteria	Firmicutes	Clostridia	Clostridiales	Lachnospiraceae		Unassigned
OTU793	4	0	0	0	0	3	0	0	1	0	0	0	0	0	8	Bacteria{superkingdom}(100);Unassigned{phylum}(58);Unassigned{class}(54);Unassigned{order}(54);Unassigned{family}(35);Unassigned{genus}(35);Unassigned{species}(7)	Bacteria	Unassigned	Unassigned	Unassigned	Unassigned	Unassigned	Unassigned
OTU794	10	1	50	0	33	10	1	57	21	5	0	9	5	10	212	Bacteria{superkingdom}(100);Firmicutes{phylum}(100);Clostridia{class}(100);Clostridiales{order}(100);Lachnospiraceae{family}(100);Unassigned{genus}(46);Unassigned{species}(31)	Bacteria	Firmicutes	Clostridia	Clostridiales	Lachnospiraceae	Unassigned	Unassigned
OTU795	11	2	0	0	6	10	1	1	4	0	0	2	4	0	41	Bacteria{superkingdom}(100);Firmicutes{phylum}(100);Clostridia{class}(100);Clostridiales{order}(100);Lachnospiraceae{family}(100);Clostridium_XlVa{genus}(85);Unassigned{species}(79)	Bacteria	Firmicutes	Clostridia	Clostridiales	Lachnospiraceae	Clostridium_XlVa	Unassigned
OTU796	0	8	0	0	3	6	15	9	9	0	0	5	5	0	60	Bacteria{superkingdom}(100);Firmicutes{phylum}(100);Clostridia{class}(100);Clostridiales{order}(100);Lachnospiraceae{family}(100);{genus}(82);Unassigned{species}(74)	Bacteria	Firmicutes	Clostridia	Clostridiales	Lachnospiraceae		Unassigned
OTU797	8	3	10	5	3	4	2	10	11	6	12	9	1	4	88	Bacteria{superkingdom}(100);Actinobacteria{phylum}(100);Actinobacteria{class}(100);Coriobacteriales{order}(100);Coriobacteriaceae{family}(100);{genus}(97);uncultured_bacterium{species}(97)	Bacteria	Actinobacteria	Actinobacteria	Coriobacteriales	Coriobacteriaceae		uncultured_bacterium
OTU798	58	43	43	79	93	0	12	19	14	16	19	7	7	14	424	Bacteria{superkingdom}(100);Firmicutes{phylum}(100);Clostridia{class}(100);Clostridiales{order}(100);Lachnospiraceae{family}(100);Unassigned{genus}(61);Unassigned{species}(13)	Bacteria	Firmicutes	Clostridia	Clostridiales	Lachnospiraceae	Unassigned	Unassigned
OTU799	1	2	0	0	0	0	2	0	1	1	1	0	0	0	8	Bacteria{superkingdom}(100);Firmicutes{phylum}(99);Clostridia{class}(99);Clostridiales{order}(99);Clostridiales_Incertae_Sedis_XIII{family}(98);Anaerovorax{genus}(98);Unassigned{species}(51)	Bacteria	Firmicutes	Clostridia	Clostridiales	Clostridiales_Incertae_Sedis_XIII	Anaerovorax	Unassigned
OTU800	3	2	83	4	23	27	4	2	5	8	19	8	4	2	194	Bacteria{superkingdom}(100);Firmicutes{phylum}(100);Clostridia{class}(100);Clostridiales{order}(100);Ruminococcaceae{family}(100);Unassigned{genus}(65);Unassigned{species}(31)	Bacteria	Firmicutes	Clostridia	Clostridiales	Ruminococcaceae	Unassigned	Unassigned
OTU801	3	13	14	1	5	17	19	3	8	0	3	1	11	2	100	Bacteria{superkingdom}(100);Firmicutes{phylum}(100);Clostridia{class}(100);Clostridiales{order}(100);Lachnospiraceae{family}(100);{genus}(97);Unassigned{species}(75)	Bacteria	Firmicutes	Clostridia	Clostridiales	Lachnospiraceae		Unassigned
OTU802	0	1	1	0	0	4	0	1	0	0	0	0	0	0	7	Bacteria{superkingdom}(100);Firmicutes{phylum}(100);Clostridia{class}(100);Clostridiales{order}(100);Ruminococcaceae{family}(100);Sporobacter{genus}(100);uncultured_rumen_bacterium{species}(95)	Bacteria	Firmicutes	Clostridia	Clostridiales	Ruminococcaceae	Sporobacter	uncultured_rumen_bacterium
OTU803	1	2	2	0	1	4	2	1	9	2	5	5	1	3	38	Bacteria{superkingdom}(100);Actinobacteria{phylum}(100);Actinobacteria{class}(100);Coriobacteriales{order}(100);Coriobacteriaceae{family}(100);{genus}(98);uncultured_bacterium{species}(93)	Bacteria	Actinobacteria	Actinobacteria	Coriobacteriales	Coriobacteriaceae		uncultured_bacterium
OTU804	16	29	28	0	230	0	575	40	1	58	31	57	43	3	1111	Bacteria{superkingdom}(100);Firmicutes{phylum}(100);Clostridia{class}(100);Clostridiales{order}(100);Lachnospiraceae{family}(100);Unassigned{genus}(55);Unassigned{species}(30)	Bacteria	Firmicutes	Clostridia	Clostridiales	Lachnospiraceae	Unassigned	Unassigned
OTU805	1	3	7	0	0	0	2	0	0	3	0	0	0	0	16	Bacteria{superkingdom}(100);Firmicutes{phylum}(99);Clostridia{class}(99);Clostridiales{order}(99);Ruminococcaceae{family}(98);{genus}(95);Unassigned{species}(21)	Bacteria	Firmicutes	Clostridia	Clostridiales	Ruminococcaceae		Unassigned
OTU806	13	2	2	0	1	2	5	3	5	2	6	5	0	2	48	Bacteria{superkingdom}(100);Actinobacteria{phylum}(100);Actinobacteria{class}(100);Coriobacteriales{order}(100);Coriobacteriaceae{family}(100);{genus}(93);uncultured_bacterium{species}(85)	Bacteria	Actinobacteria	Actinobacteria	Coriobacteriales	Coriobacteriaceae		uncultured_bacterium
OTU807	0	2	0	0	0	1	3	3	1	2	5	10	0	3	30	Bacteria{superkingdom}(100);Firmicutes{phylum}(100);Clostridia{class}(100);Clostridiales{order}(100);Lachnospiraceae{family}(99);Unassigned{genus}(74);Unassigned{species}(41)	Bacteria	Firmicutes	Clostridia	Clostridiales	Lachnospiraceae	Unassigned	Unassigned
OTU808	58	110	5	14	1	2	6	0	1	3	0	1	0	0	201	Bacteria{superkingdom}(100);Firmicutes{phylum}(100);Erysipelotrichia{class}(100);Erysipelotrichales{order}(100);Erysipelotrichaceae{family}(100);Allobaculum{genus}(99);Unassigned{species}(75)	Bacteria	Firmicutes	Erysipelotrichia	Erysipelotrichales	Erysipelotrichaceae	Allobaculum	Unassigned
OTU809	3	2	0	0	4	0	0	1	0	0	7	0	4	0	21	Bacteria{superkingdom}(100);Unassigned{phylum}(43);Unassigned{class}(43);Unassigned{order}(43);Unassigned{family}(43);Unassigned{genus}(43);Unassigned{species}(29)	Bacteria	Unassigned	Unassigned	Unassigned	Unassigned	Unassigned	Unassigned
OTU810	0	0	0	11	0	0	0	0	0	0	0	2	0	15	28	Bacteria{superkingdom}(100);Firmicutes{phylum}(100);Clostridia{class}(100);Clostridiales{order}(100);Ruminococcaceae{family}(100);Anaerobacterium{genus}(99);Unassigned{species}(79)	Bacteria	Firmicutes	Clostridia	Clostridiales	Ruminococcaceae	Anaerobacterium	Unassigned
OTU811	18	8	20	13	35	6	8	6	12	11	19	4	11	0	171	Bacteria{superkingdom}(100);Firmicutes{phylum}(100);Clostridia{class}(100);Clostridiales{order}(100);Lachnospiraceae{family}(100);Unassigned{genus}(72);Unassigned{species}(59)	Bacteria	Firmicutes	Clostridia	Clostridiales	Lachnospiraceae	Unassigned	Unassigned
OTU812	0	27	0	0	6	0	1	0	0	0	0	4	0	0	38	Bacteria{superkingdom}(100);Firmicutes{phylum}(100);Clostridia{class}(100);Clostridiales{order}(100);Lachnospiraceae{family}(100);Unassigned{genus}(66);Unassigned{species}(40)	Bacteria	Firmicutes	Clostridia	Clostridiales	Lachnospiraceae	Unassigned	Unassigned
OTU813	42	5	76	1464	0	0	9	0	0	0	0	0	553	0	2149	Bacteria{superkingdom}(100);Firmicutes{phylum}(100);Clostridia{class}(100);Clostridiales{order}(100);Lachnospiraceae{family}(100);Unassigned{genus}(62);Unassigned{species}(46)	Bacteria	Firmicutes	Clostridia	Clostridiales	Lachnospiraceae	Unassigned	Unassigned
OTU814	0	71	0	0	185	0	36	1	4	7	0	17	2	17	340	Bacteria{superkingdom}(100);Bacteroidetes{phylum}(100);Bacteroidia{class}(100);Bacteroidales{order}(100);Porphyromonadaceae{family}(100);{genus}(99);uncultured_bacterium{species}(92)	Bacteria	Bacteroidetes	Bacteroidia	Bacteroidales	Porphyromonadaceae		uncultured_bacterium
OTU815	0	0	1	0	1	3	1	0	0	2	4	0	0	0	12	Bacteria{superkingdom}(100);Firmicutes{phylum}(100);Clostridia{class}(100);Clostridiales{order}(100);Ruminococcaceae{family}(100);Ruminococcus{genus}(100);Unassigned{species}(66)	Bacteria	Firmicutes	Clostridia	Clostridiales	Ruminococcaceae	Ruminococcus	Unassigned
OTU816	0	0	0	0	0	0	1	1	3	0	0	2	0	0	7	Bacteria{superkingdom}(100);Firmicutes{phylum}(100);Unassigned{class}(51);Unassigned{order}(51);Unassigned{family}(0);Unassigned{genus}(0);Unassigned{species}(0)	Bacteria	Firmicutes	Unassigned	Unassigned	Unassigned	Unassigned	Unassigned
OTU817	2	0	1	0	27	0	80	19	0	2	0	1	12	0	144	Bacteria{superkingdom}(100);Firmicutes{phylum}(99);Clostridia{class}(99);Clostridiales{order}(99);Lachnospiraceae{family}(99);{genus}(88);Unassigned{species}(25)	Bacteria	Firmicutes	Clostridia	Clostridiales	Lachnospiraceae		Unassigned
OTU818	9	5	14	5	8	20	20	6	7	3	2	6	2	8	115	Bacteria{superkingdom}(100);Firmicutes{phylum}(100);Clostridia{class}(100);Clostridiales{order}(100);Ruminococcaceae{family}(100);Unassigned{genus}(47);Unassigned{species}(39)	Bacteria	Firmicutes	Clostridia	Clostridiales	Ruminococcaceae	Unassigned	Unassigned
OTU819	0	0	0	0	0	3	0	1	1	0	0	0	1	6	12	Bacteria{superkingdom}(100);Firmicutes{phylum}(100);Negativicutes{class}(100);Selenomonadales{order}(100);Acidaminococcaceae{family}(100);Phascolarctobacterium{genus}(100);uncultured_organism{species}(100)	Bacteria	Firmicutes	Negativicutes	Selenomonadales	Acidaminococcaceae	Phascolarctobacterium	uncultured_organism
OTU820	16	23	40	2	13	0	68	6	2	0	5	2	0	127	304	Bacteria{superkingdom}(100);Firmicutes{phylum}(100);Erysipelotrichia{class}(100);Erysipelotrichales{order}(100);Erysipelotrichaceae{family}(100);Erysipelotrichaceae_incertae_sedis{genus}(100);uncultured_Firmicutes_bacterium{species}(100)	Bacteria	Firmicutes	Erysipelotrichia	Erysipelotrichales	Erysipelotrichaceae	Erysipelotrichaceae_incertae_sedis	uncultured_Firmicutes_bacterium
OTU821	0	1	1	0	0	0	1	1	0	2	0	0	0	1	7	Bacteria{superkingdom}(100);Bacteroidetes{phylum}(100);Bacteroidia{class}(100);Bacteroidales{order}(100);Porphyromonadaceae{family}(100);{genus}(89);uncultured_bacterium{species}(88)	Bacteria	Bacteroidetes	Bacteroidia	Bacteroidales	Porphyromonadaceae		uncultured_bacterium
OTU822	3	6	1	2	24	1	17	17	3	42	0	4	7	0	127	Bacteria{superkingdom}(100);Firmicutes{phylum}(100);Clostridia{class}(99);Clostridiales{order}(99);Unassigned{family}(75);Unassigned{genus}(75);Unassigned{species}(72)	Bacteria	Firmicutes	Clostridia	Clostridiales	Unassigned	Unassigned	Unassigned
OTU823	6	2	4	3	1	0	4	0	6	1	5	2	0	1	35	Bacteria{superkingdom}(100);Firmicutes{phylum}(100);Clostridia{class}(100);Clostridiales{order}(100);Ruminococcaceae{family}(100);Unassigned{genus}(60);Unassigned{species}(53)	Bacteria	Firmicutes	Clostridia	Clostridiales	Ruminococcaceae	Unassigned	Unassigned
OTU824	18	8	19	22	14	0	2	4	20	16	20	15	39	18	215	Bacteria{superkingdom}(100);Firmicutes{phylum}(99);{class}(99);{order}(99);{family}(99);{genus}(99);uncultured_rumen_bacterium{species}(84)	Bacteria	Firmicutes					uncultured_rumen_bacterium
OTU825	0	1	0	1	2	1	0	0	3	0	0	2	0	0	10	Bacteria{superkingdom}(100);Bacteroidetes{phylum}(100);Bacteroidia{class}(100);Bacteroidales{order}(100);Porphyromonadaceae{family}(100);{genus}(99);uncultured_bacterium{species}(89)	Bacteria	Bacteroidetes	Bacteroidia	Bacteroidales	Porphyromonadaceae		uncultured_bacterium
OTU826	0	1	0	0	0	0	0	0	3	0	0	1	0	0	5	Bacteria{superkingdom}(100);Firmicutes{phylum}(100);Unassigned{class}(48);Unassigned{order}(48);Unassigned{family}(48);Unassigned{genus}(48);Unassigned{species}(11)	Bacteria	Firmicutes	Unassigned	Unassigned	Unassigned	Unassigned	Unassigned
OTU827	0	0	8	0	0	0	0	0	0	0	0	0	0	1	9	Bacteria{superkingdom}(100);Firmicutes{phylum}(100);Erysipelotrichia{class}(100);Erysipelotrichales{order}(100);Erysipelotrichaceae{family}(100);Unassigned{genus}(63);Unassigned{species}(29)	Bacteria	Firmicutes	Erysipelotrichia	Erysipelotrichales	Erysipelotrichaceae	Unassigned	Unassigned
OTU828	9	2	6	5	13	12	13	11	14	2	23	8	7	4	129	Bacteria{superkingdom}(100);Firmicutes{phylum}(100);Clostridia{class}(100);Clostridiales{order}(100);Ruminococcaceae{family}(100);Unassigned{genus}(33);Unassigned{species}(18)	Bacteria	Firmicutes	Clostridia	Clostridiales	Ruminococcaceae	Unassigned	Unassigned
OTU829	1	5	0	0	0	0	73	0	0	85	3	19	73	3	262	Bacteria{superkingdom}(100);Bacteroidetes{phylum}(100);Bacteroidia{class}(100);Bacteroidales{order}(100);Rikenellaceae{family}(100);Alistipes{genus}(100);Unassigned{species}(61)	Bacteria	Bacteroidetes	Bacteroidia	Bacteroidales	Rikenellaceae	Alistipes	Unassigned
OTU830	0	12	5	1	6	0	6	24	31	31	8	129	11	180	444	Bacteria{superkingdom}(100);Bacteroidetes{phylum}(100);Bacteroidia{class}(100);Bacteroidales{order}(100);Porphyromonadaceae{family}(100);{genus}(99);uncultured_bacterium{species}(95)	Bacteria	Bacteroidetes	Bacteroidia	Bacteroidales	Porphyromonadaceae		uncultured_bacterium
OTU831	0	16	2	2	24	0	26	131	25	111	1	44	67	7	456	Bacteria{superkingdom}(100);Firmicutes{phylum}(100);Clostridia{class}(100);Clostridiales{order}(100);Ruminococcaceae{family}(100);{genus}(100);unidentified_rumen_bacterium_RFN71{species}(99)	Bacteria	Firmicutes	Clostridia	Clostridiales	Ruminococcaceae		unidentified_rumen_bacterium_RFN71
OTU832	4	11	3	0	1	3	4	0	6	4	2	4	8	1	51	Bacteria{superkingdom}(100);Firmicutes{phylum}(100);Clostridia{class}(100);Clostridiales{order}(100);Lachnospiraceae{family}(100);Acetatifactor{genus}(99);uncultured_bacterium{species}(98)	Bacteria	Firmicutes	Clostridia	Clostridiales	Lachnospiraceae	Acetatifactor	uncultured_bacterium
OTU833	3	0	0	0	0	0	1	1	0	0	1	0	1	0	7	Bacteria{superkingdom}(100);Firmicutes{phylum}(100);Clostridia{class}(100);Clostridiales{order}(100);Catabacteriaceae{family}(100);Catabacter{genus}(100);uncultured_Clostridiales_bacterium{species}(100)	Bacteria	Firmicutes	Clostridia	Clostridiales	Catabacteriaceae	Catabacter	uncultured_Clostridiales_bacterium
OTU834	314	13	39	10	19	0	10	3	12	1	1	2	2	0	426	Bacteria{superkingdom}(100);Firmicutes{phylum}(100);Clostridia{class}(100);Clostridiales{order}(100);Ruminococcaceae{family}(100);Unassigned{genus}(22);Unassigned{species}(22)	Bacteria	Firmicutes	Clostridia	Clostridiales	Ruminococcaceae	Unassigned	Unassigned
OTU835	0	10	0	0	6	0	4	0	0	0	0	0	8	0	28	Bacteria{superkingdom}(100);Firmicutes{phylum}(100);{class}(100);{order}(100);{family}(100);{genus}(100);uncultured_rumen_bacterium{species}(88)	Bacteria	Firmicutes					uncultured_rumen_bacterium
OTU836	0	2	0	1	0	0	0	0	0	0	2	0	0	0	5	Bacteria{superkingdom}(100);Firmicutes{phylum}(100);Clostridia{class}(100);Clostridiales{order}(100);Ruminococcaceae{family}(99);{genus}(99);Unassigned{species}(47)	Bacteria	Firmicutes	Clostridia	Clostridiales	Ruminococcaceae		Unassigned
OTU837	44	35	1	0	4	10	1	6	18	0	0	0	0	0	119	Bacteria{superkingdom}(100);Firmicutes{phylum}(100);Clostridia{class}(100);Clostridiales{order}(100);Lachnospiraceae{family}(100);Unassigned{genus}(79);Unassigned{species}(71)	Bacteria	Firmicutes	Clostridia	Clostridiales	Lachnospiraceae	Unassigned	Unassigned
OTU838	0	1	0	1	0	0	0	0	1	0	0	3	0	0	6	Bacteria{superkingdom}(100);Firmicutes{phylum}(93);Bacilli{class}(93);Lactobacillales{order}(93);Lactobacillaceae{family}(91);Lactobacillus{genus}(90);Unassigned{species}(12)	Bacteria	Firmicutes	Bacilli	Lactobacillales	Lactobacillaceae	Lactobacillus	Unassigned
OTU839	13	9	10	0	25	49	13	6	13	0	5	5	3	3	154	Bacteria{superkingdom}(100);Firmicutes{phylum}(100);Clostridia{class}(100);Clostridiales{order}(100);Lachnospiraceae{family}(100);{genus}(89);Unassigned{species}(53)	Bacteria	Firmicutes	Clostridia	Clostridiales	Lachnospiraceae		Unassigned
OTU840	12	6	4	2	7	7	16	1	8	4	11	7	3	1	89	Bacteria{superkingdom}(100);Firmicutes{phylum}(100);Clostridia{class}(100);Clostridiales{order}(100);Ruminococcaceae{family}(100);Unassigned{genus}(68);Unassigned{species}(50)	Bacteria	Firmicutes	Clostridia	Clostridiales	Ruminococcaceae	Unassigned	Unassigned
OTU841	1	0	2	0	0	0	0	0	0	0	0	0	0	0	3	Bacteria{superkingdom}(100);Firmicutes{phylum}(100);Clostridia{class}(100);Clostridiales{order}(100);Ruminococcaceae{family}(94);Unassigned{genus}(59);Unassigned{species}(24)	Bacteria	Firmicutes	Clostridia	Clostridiales	Ruminococcaceae	Unassigned	Unassigned
OTU842	27	7	25	0	16	12	11	15	4	1	3	2	8	1	132	Bacteria{superkingdom}(100);Firmicutes{phylum}(100);Clostridia{class}(100);Clostridiales{order}(100);Ruminococcaceae{family}(100);Unassigned{genus}(55);Unassigned{species}(53)	Bacteria	Firmicutes	Clostridia	Clostridiales	Ruminococcaceae	Unassigned	Unassigned
OTU843	7	4	8	1	26	2	23	6	6	2	9	9	11	18	132	Bacteria{superkingdom}(100);Firmicutes{phylum}(100);Clostridia{class}(100);Clostridiales{order}(100);Lachnospiraceae{family}(100);Unassigned{genus}(73);Unassigned{species}(47)	Bacteria	Firmicutes	Clostridia	Clostridiales	Lachnospiraceae	Unassigned	Unassigned
OTU844	1	2	0	0	1	2	1	4	0	0	2	2	1	2	18	Bacteria{superkingdom}(100);Firmicutes{phylum}(100);Clostridia{class}(100);Clostridiales{order}(100);Ruminococcaceae{family}(100);{genus}(85);Unassigned{species}(34)	Bacteria	Firmicutes	Clostridia	Clostridiales	Ruminococcaceae		Unassigned
OTU845	0	0	0	2	0	0	1	0	1	1	0	0	0	0	5	Bacteria{superkingdom}(100);Firmicutes{phylum}(100);Unassigned{class}(61);Unassigned{order}(61);Unassigned{family}(49);Unassigned{genus}(39);Unassigned{species}(18)	Bacteria	Firmicutes	Unassigned	Unassigned	Unassigned	Unassigned	Unassigned
OTU846	0	0	0	1	0	0	0	0	0	0	0	0	0	0	1	Bacteria{superkingdom}(100);Bacteroidetes{phylum}(99);Bacteroidia{class}(99);Bacteroidales{order}(99);Unassigned{family}(47);Unassigned{genus}(31);Unassigned{species}(14)	Bacteria	Bacteroidetes	Bacteroidia	Bacteroidales	Unassigned	Unassigned	Unassigned
OTU847	73	50	53	75	8	0	19	15	5	95	23	93	51	0	560	Bacteria{superkingdom}(100);Firmicutes{phylum}(100);Clostridia{class}(100);Clostridiales{order}(100);Unassigned{family}(64);Unassigned{genus}(64);Unassigned{species}(53)	Bacteria	Firmicutes	Clostridia	Clostridiales	Unassigned	Unassigned	Unassigned
OTU848	99	11	1	3	0	0	6	0	10	4	0	0	0	0	134	Bacteria{superkingdom}(100);Firmicutes{phylum}(100);{class}(100);{order}(100);{family}(100);{genus}(100);uncultured_rumen_bacterium{species}(88)	Bacteria	Firmicutes					uncultured_rumen_bacterium
OTU849	0	1	0	0	0	0	0	1	0	0	0	2	0	0	4	Bacteria{superkingdom}(100);Unassigned{phylum}(76);Unassigned{class}(76);Unassigned{order}(76);Unassigned{family}(67);Unassigned{genus}(66);Unassigned{species}(7)	Bacteria	Unassigned	Unassigned	Unassigned	Unassigned	Unassigned	Unassigned
OTU850	7	0	8	9	0	0	1	1	0	3	2	1	5	1	38	Bacteria{superkingdom}(100);Firmicutes{phylum}(100);Clostridia{class}(100);Clostridiales{order}(100);Ruminococcaceae{family}(100);Clostridium_IV{genus}(100);Unassigned{species}(55)	Bacteria	Firmicutes	Clostridia	Clostridiales	Ruminococcaceae	Clostridium_IV	Unassigned
OTU851	0	0	2	0	5	11	4	3	6	3	2	5	3	2	46	Bacteria{superkingdom}(100);Actinobacteria{phylum}(100);Actinobacteria{class}(100);Coriobacteriales{order}(100);Coriobacteriaceae{family}(100);Unassigned{genus}(62);Unassigned{species}(42)	Bacteria	Actinobacteria	Actinobacteria	Coriobacteriales	Coriobacteriaceae	Unassigned	Unassigned
OTU852	5	5	4	0	0	0	0	0	0	0	0	0	0	0	14	Bacteria{superkingdom}(100);Firmicutes{phylum}(100);Clostridia{class}(100);Clostridiales{order}(100);Lachnospiraceae{family}(100);{genus}(90);uncultured_bacterium{species}(80)	Bacteria	Firmicutes	Clostridia	Clostridiales	Lachnospiraceae		uncultured_bacterium
OTU853	0	0	1	3	6	2	1	0	1	4	4	1	1	0	24	Bacteria{superkingdom}(100);Firmicutes{phylum}(94);Clostridia{class}(94);Clostridiales{order}(94);Unassigned{family}(49);Unassigned{genus}(49);Unassigned{species}(49)	Bacteria	Firmicutes	Clostridia	Clostridiales	Unassigned	Unassigned	Unassigned
OTU854	1	2	0	0	2	0	0	3	5	0	0	7	0	1	21	Bacteria{superkingdom}(100);Firmicutes{phylum}(93);Clostridia{class}(93);Clostridiales{order}(92);Unassigned{family}(13);Unassigned{genus}(13);Unassigned{species}(13)	Bacteria	Firmicutes	Clostridia	Clostridiales	Unassigned	Unassigned	Unassigned
OTU855	8	4	0	0	10	1	9	1	4	0	22	3	0	2	64	Bacteria{superkingdom}(100);Firmicutes{phylum}(100);Clostridia{class}(100);Clostridiales{order}(100);Lachnospiraceae{family}(100);Unassigned{genus}(64);Unassigned{species}(18)	Bacteria	Firmicutes	Clostridia	Clostridiales	Lachnospiraceae	Unassigned	Unassigned
OTU856	0	3	0	5	3	5	31	7	7	0	0	6	5	0	72	Bacteria{superkingdom}(100);Firmicutes{phylum}(100);Clostridia{class}(100);Clostridiales{order}(100);Ruminococcaceae{family}(100);Unassigned{genus}(76);Unassigned{species}(47)	Bacteria	Firmicutes	Clostridia	Clostridiales	Ruminococcaceae	Unassigned	Unassigned
OTU857	1	1	2	0	10	1	5	2	9	0	1	1	0	4	37	Bacteria{superkingdom}(100);Firmicutes{phylum}(100);Clostridia{class}(100);Clostridiales{order}(100);Lachnospiraceae{family}(100);Eisenbergiella{genus}(94);Unassigned{species}(62)	Bacteria	Firmicutes	Clostridia	Clostridiales	Lachnospiraceae	Eisenbergiella	Unassigned
OTU858	1	3	2	5	0	3	12	8	2	2	0	8	0	16	62	Bacteria{superkingdom}(100);Actinobacteria{phylum}(100);Actinobacteria{class}(100);Coriobacteriales{order}(100);Coriobacteriaceae{family}(100);Olsenella{genus}(100);Olsenella_sp._Mou02{species}(96)	Bacteria	Actinobacteria	Actinobacteria	Coriobacteriales	Coriobacteriaceae	Olsenella	Olsenella_sp._Mou02
OTU859	1	0	0	1	0	0	0	0	1	0	0	0	0	0	3	Bacteria{superkingdom}(100);Firmicutes{phylum}(98);Clostridia{class}(98);Clostridiales{order}(98);Lachnospiraceae{family}(98);Unassigned{genus}(28);Unassigned{species}(23)	Bacteria	Firmicutes	Clostridia	Clostridiales	Lachnospiraceae	Unassigned	Unassigned
OTU860	0	2	3	0	0	0	2	5	3	0	0	1	1	0	17	Bacteria{superkingdom}(100);Actinobacteria{phylum}(100);Actinobacteria{class}(100);Coriobacteriales{order}(100);Coriobacteriaceae{family}(100);{genus}(92);uncultured_bacterium{species}(80)	Bacteria	Actinobacteria	Actinobacteria	Coriobacteriales	Coriobacteriaceae		uncultured_bacterium
OTU861	6	1	3	1	2	1	1	4	5	1	1	2	1	4	33	Bacteria{superkingdom}(100);Firmicutes{phylum}(100);Clostridia{class}(100);Clostridiales{order}(100);Ruminococcaceae{family}(93);Unassigned{genus}(65);Unassigned{species}(29)	Bacteria	Firmicutes	Clostridia	Clostridiales	Ruminococcaceae	Unassigned	Unassigned
OTU862	1	0	0	0	1	0	1	0	2	1	0	2	2	2	12	Bacteria{superkingdom}(100);Proteobacteria{phylum}(100);Betaproteobacteria{class}(100);Neisseriales{order}(100);Neisseriaceae{family}(100);Neisseria{genus}(100);uncultured_organism{species}(88)	Bacteria	Proteobacteria	Betaproteobacteria	Neisseriales	Neisseriaceae	Neisseria	uncultured_organism
OTU863	8	4	1	6	6	12	5	1	3	4	3	1	2	0	56	Bacteria{superkingdom}(100);Firmicutes{phylum}(100);Clostridia{class}(100);Clostridiales{order}(100);Catabacteriaceae{family}(100);Catabacter{genus}(100);uncultured_Clostridiales_bacterium{species}(99)	Bacteria	Firmicutes	Clostridia	Clostridiales	Catabacteriaceae	Catabacter	uncultured_Clostridiales_bacterium
OTU864	1	19	20	5	5	2	21	4	6	6	17	7	0	6	119	Bacteria{superkingdom}(100);Firmicutes{phylum}(100);Clostridia{class}(100);Clostridiales{order}(100);Lachnospiraceae{family}(100);Eisenbergiella{genus}(99);Unassigned{species}(44)	Bacteria	Firmicutes	Clostridia	Clostridiales	Lachnospiraceae	Eisenbergiella	Unassigned
OTU865	3	98	140	1	0	41	5	1	1	1	0	2	73	105	471	Bacteria{superkingdom}(100);Bacteroidetes{phylum}(100);Bacteroidia{class}(100);Bacteroidales{order}(100);Porphyromonadaceae{family}(100);{genus}(95);uncultured_bacterium{species}(85)	Bacteria	Bacteroidetes	Bacteroidia	Bacteroidales	Porphyromonadaceae		uncultured_bacterium
OTU866	0	1	0	2	0	0	0	0	0	0	1	1	0	0	5	Bacteria{superkingdom}(100);Firmicutes{phylum}(100);Clostridia{class}(100);Clostridiales{order}(100);Lachnospiraceae{family}(100);Unassigned{genus}(74);Unassigned{species}(47)	Bacteria	Firmicutes	Clostridia	Clostridiales	Lachnospiraceae	Unassigned	Unassigned
OTU867	5	2	1	0	0	0	0	3	1	0	0	2	0	1	15	Bacteria{superkingdom}(100);Actinobacteria{phylum}(100);Actinobacteria{class}(100);Coriobacteriales{order}(100);Coriobacteriaceae{family}(100);Unassigned{genus}(28);Unassigned{species}(28)	Bacteria	Actinobacteria	Actinobacteria	Coriobacteriales	Coriobacteriaceae	Unassigned	Unassigned
OTU868	0	0	1	0	0	0	0	0	0	0	0	1	0	0	2	Bacteria{superkingdom}(100);Firmicutes{phylum}(100);Clostridia{class}(100);Clostridiales{order}(100);Lachnospiraceae{family}(100);Unassigned{genus}(64);Unassigned{species}(56)	Bacteria	Firmicutes	Clostridia	Clostridiales	Lachnospiraceae	Unassigned	Unassigned
OTU869	162	37	252	7	95	379	28	12	5	5	11	2	1	1	997	Bacteria{superkingdom}(100);Firmicutes{phylum}(100);Clostridia{class}(100);Clostridiales{order}(100);Ruminococcaceae{family}(100);Clostridium_IV{genus}(100);uncultured_bacterium_adhufec53.25{species}(84)	Bacteria	Firmicutes	Clostridia	Clostridiales	Ruminococcaceae	Clostridium_IV	uncultured_bacterium_adhufec53.25
OTU870	0	0	1	0	0	0	0	0	0	0	0	0	0	0	1	Bacteria{superkingdom}(100);Unassigned{phylum}(67);Unassigned{class}(65);Unassigned{order}(65);Unassigned{family}(48);Unassigned{genus}(42);Unassigned{species}(32)	Bacteria	Unassigned	Unassigned	Unassigned	Unassigned	Unassigned	Unassigned
OTU871	1	0	0	1	1	3	0	3	2	2	2	0	0	1	16	Bacteria{superkingdom}(100);Firmicutes{phylum}(100);Clostridia{class}(100);Clostridiales{order}(100);Ruminococcaceae{family}(100);Unassigned{genus}(67);Unassigned{species}(58)	Bacteria	Firmicutes	Clostridia	Clostridiales	Ruminococcaceae	Unassigned	Unassigned
OTU872	1	4	6	2	6	0	13	6	2	2	6	16	12	11	87	Bacteria{superkingdom}(100);Firmicutes{phylum}(100);Clostridia{class}(100);Clostridiales{order}(100);Ruminococcaceae{family}(97);{genus}(85);Unassigned{species}(12)	Bacteria	Firmicutes	Clostridia	Clostridiales	Ruminococcaceae		Unassigned
OTU873	778	188	24	10	367	26	329	159	27	148	73	212	326	73	2740	Bacteria{superkingdom}(100);Firmicutes{phylum}(100);Clostridia{class}(100);Clostridiales{order}(99);Ruminococcaceae{family}(90);{genus}(89);Unassigned{species}(58)	Bacteria	Firmicutes	Clostridia	Clostridiales	Ruminococcaceae		Unassigned
OTU874	1	0	0	1	0	0	0	0	0	0	0	0	1	0	3	Bacteria{superkingdom}(100);Proteobacteria{phylum}(100);Betaproteobacteria{class}(100);Burkholderiales{order}(100);Burkholderiaceae{family}(100);Ralstonia{genus}(100);Unassigned{species}(49)	Bacteria	Proteobacteria	Betaproteobacteria	Burkholderiales	Burkholderiaceae	Ralstonia	Unassigned
OTU875	9	1	1	0	4	4	3	4	8	1	1	1	3	3	43	Bacteria{superkingdom}(100);Firmicutes{phylum}(100);Clostridia{class}(100);Clostridiales{order}(100);Lachnospiraceae{family}(100);Unassigned{genus}(40);Unassigned{species}(9)	Bacteria	Firmicutes	Clostridia	Clostridiales	Lachnospiraceae	Unassigned	Unassigned
OTU876	3	0	8	0	0	3	3	0	6	9	4	2	22	2	62	Bacteria{superkingdom}(100);Firmicutes{phylum}(100);Clostridia{class}(100);Clostridiales{order}(100);Lachnospiraceae{family}(100);{genus}(82);Unassigned{species}(63)	Bacteria	Firmicutes	Clostridia	Clostridiales	Lachnospiraceae		Unassigned
OTU877	0	0	0	0	0	1	0	0	1	0	0	0	0	0	2	Bacteria{superkingdom}(100);Firmicutes{phylum}(94);Bacilli{class}(94);Lactobacillales{order}(94);Lactobacillaceae{family}(93);Lactobacillus{genus}(93);Unassigned{species}(16)	Bacteria	Firmicutes	Bacilli	Lactobacillales	Lactobacillaceae	Lactobacillus	Unassigned
OTU878	18	8	5	5	5	2	28	11	56	1	36	24	11	55	265	Bacteria{superkingdom}(100);Firmicutes{phylum}(100);Clostridia{class}(100);Clostridiales{order}(100);Lachnospiraceae{family}(100);Unassigned{genus}(72);Unassigned{species}(39)	Bacteria	Firmicutes	Clostridia	Clostridiales	Lachnospiraceae	Unassigned	Unassigned
OTU879	16	139	13	8	42	0	3	0	49	66	25	112	278	155	906	Bacteria{superkingdom}(100);Firmicutes{phylum}(100);Clostridia{class}(100);Clostridiales{order}(100);Ruminococcaceae{family}(100);Ruminococcus{genus}(99);Unassigned{species}(68)	Bacteria	Firmicutes	Clostridia	Clostridiales	Ruminococcaceae	Ruminococcus	Unassigned
OTU880	61	3	5	0	0	0	4	15	6	14	67	22	1	0	198	Bacteria{superkingdom}(100);Firmicutes{phylum}(100);Clostridia{class}(100);Clostridiales{order}(100);Lachnospiraceae{family}(100);Unassigned{genus}(79);Unassigned{species}(23)	Bacteria	Firmicutes	Clostridia	Clostridiales	Lachnospiraceae	Unassigned	Unassigned
OTU881	0	3	0	5	0	0	0	0	3	0	0	0	0	1	12	Bacteria{superkingdom}(100);Firmicutes{phylum}(100);Bacilli{class}(100);Lactobacillales{order}(100);Lactobacillaceae{family}(100);Lactobacillus{genus}(100);uncultured_bacterium{species}(80)	Bacteria	Firmicutes	Bacilli	Lactobacillales	Lactobacillaceae	Lactobacillus	uncultured_bacterium
OTU882	0	0	0	1	0	0	0	1	0	0	0	1	0	2	5	Bacteria{superkingdom}(100);Bacteroidetes{phylum}(100);Bacteroidia{class}(100);Bacteroidales{order}(100);Porphyromonadaceae{family}(100);{genus}(100);Unassigned{species}(61)	Bacteria	Bacteroidetes	Bacteroidia	Bacteroidales	Porphyromonadaceae		Unassigned
OTU883	17	8	31	4	77	51	35	11	26	10	24	22	23	16	355	Bacteria{superkingdom}(100);Firmicutes{phylum}(100);Clostridia{class}(100);Clostridiales{order}(100);Ruminococcaceae{family}(100);Anaerotruncus{genus}(83);Unassigned{species}(51)	Bacteria	Firmicutes	Clostridia	Clostridiales	Ruminococcaceae	Anaerotruncus	Unassigned
OTU884	45	6	86	1	970	0	468	4	13	110	27	5	2	2	1739	Bacteria{superkingdom}(100);Firmicutes{phylum}(100);Clostridia{class}(100);Clostridiales{order}(100);Ruminococcaceae{family}(100);Unassigned{genus}(68);Unassigned{species}(49)	Bacteria	Firmicutes	Clostridia	Clostridiales	Ruminococcaceae	Unassigned	Unassigned
OTU885	0	0	0	0	2	7	25	0	3	0	1	5	1	0	44	Bacteria{superkingdom}(100);Firmicutes{phylum}(96);Clostridia{class}(96);Clostridiales{order}(95);Unassigned{family}(40);Unassigned{genus}(40);Unassigned{species}(39)	Bacteria	Firmicutes	Clostridia	Clostridiales	Unassigned	Unassigned	Unassigned
OTU886	2	2	2	0	3	13	2	5	5	2	19	0	2	0	57	Bacteria{superkingdom}(100);Firmicutes{phylum}(100);Clostridia{class}(100);Clostridiales{order}(100);Lachnospiraceae{family}(100);Acetatifactor{genus}(97);uncultured_Clostridiales_bacterium{species}(81)	Bacteria	Firmicutes	Clostridia	Clostridiales	Lachnospiraceae	Acetatifactor	uncultured_Clostridiales_bacterium
OTU887	3	0	1	0	0	0	0	0	0	0	0	0	0	0	4	Bacteria{superkingdom}(100);Bacteroidetes{phylum}(100);Bacteroidia{class}(100);Bacteroidales{order}(100);Rikenellaceae{family}(100);Alistipes{genus}(100);uncultured_bacterium{species}(99)	Bacteria	Bacteroidetes	Bacteroidia	Bacteroidales	Rikenellaceae	Alistipes	uncultured_bacterium
OTU888	1	0	1	1	5	0	2	0	0	0	4	3	0	1	18	Bacteria{superkingdom}(100);Firmicutes{phylum}(100);Clostridia{class}(100);Clostridiales{order}(100);Lachnospiraceae{family}(100);Unassigned{genus}(59);Unassigned{species}(31)	Bacteria	Firmicutes	Clostridia	Clostridiales	Lachnospiraceae	Unassigned	Unassigned
OTU889	6	8	8	4	21	3	48	4	4	5	13	2	3	11	140	Bacteria{superkingdom}(100);Firmicutes{phylum}(100);Clostridia{class}(100);Clostridiales{order}(100);Ruminococcaceae{family}(100);{genus}(95);Unassigned{species}(23)	Bacteria	Firmicutes	Clostridia	Clostridiales	Ruminococcaceae		Unassigned
OTU890	40	9	1	105	23	0	15	20	0	190	23	11	16	6	459	Bacteria{superkingdom}(100);Firmicutes{phylum}(81);Unassigned{class}(39);Unassigned{order}(39);Unassigned{family}(39);Unassigned{genus}(10);Unassigned{species}(8)	Bacteria	Firmicutes	Unassigned	Unassigned	Unassigned	Unassigned	Unassigned
OTU891	0	0	0	1	0	0	0	1	0	1	0	0	0	0	3	Bacteria{superkingdom}(100);Bacteroidetes{phylum}(95);Bacteroidia{class}(95);Bacteroidales{order}(95);Porphyromonadaceae{family}(94);{genus}(87);Unassigned{species}(27)	Bacteria	Bacteroidetes	Bacteroidia	Bacteroidales	Porphyromonadaceae		Unassigned
OTU892	0	8	3	14	14	0	6	1	2	0	0	0	0	0	48	Bacteria{superkingdom}(100);Firmicutes{phylum}(100);Clostridia{class}(100);Clostridiales{order}(100);Lachnospiraceae{family}(100);Eisenbergiella{genus}(100);uncultured_Firmicutes_bacterium{species}(97)	Bacteria	Firmicutes	Clostridia	Clostridiales	Lachnospiraceae	Eisenbergiella	uncultured_Firmicutes_bacterium
OTU893	0	1	0	0	0	0	0	0	0	0	0	0	1	0	2	Bacteria{superkingdom}(100);Firmicutes{phylum}(100);Bacilli{class}(100);Bacillales{order}(100);Planococcaceae{family}(100);Lysinibacillus{genus}(100);Unassigned{species}(69)	Bacteria	Firmicutes	Bacilli	Bacillales	Planococcaceae	Lysinibacillus	Unassigned
OTU894	0	0	0	0	0	10	2	0	3	0	2	2	0	1	20	Bacteria{superkingdom}(100);Firmicutes{phylum}(100);Clostridia{class}(100);Clostridiales{order}(100);Ruminococcaceae{family}(100);{genus}(93);Unassigned{species}(61)	Bacteria	Firmicutes	Clostridia	Clostridiales	Ruminococcaceae		Unassigned
OTU895	0	0	0	2	0	0	0	0	1	0	1	4	0	0	8	Bacteria{superkingdom}(100);Firmicutes{phylum}(100);Bacilli{class}(83);Lactobacillales{order}(83);Lactobacillaceae{family}(83);Lactobacillus{genus}(83);Unassigned{species}(33)	Bacteria	Firmicutes	Bacilli	Lactobacillales	Lactobacillaceae	Lactobacillus	Unassigned
OTU896	18	15	32	0	41	8	26	15	23	7	5	10	41	3	244	Bacteria{superkingdom}(100);Firmicutes{phylum}(100);Clostridia{class}(100);Clostridiales{order}(100);Lachnospiraceae{family}(100);Unassigned{genus}(44);Unassigned{species}(20)	Bacteria	Firmicutes	Clostridia	Clostridiales	Lachnospiraceae	Unassigned	Unassigned
OTU897	1	13	0	0	12	4	2	9	11	0	3	0	1	0	56	Bacteria{superkingdom}(100);Firmicutes{phylum}(100);Clostridia{class}(100);Clostridiales{order}(100);Lachnospiraceae{family}(100);Unassigned{genus}(67);Unassigned{species}(66)	Bacteria	Firmicutes	Clostridia	Clostridiales	Lachnospiraceae	Unassigned	Unassigned
OTU898	3	3	0	0	1	2	8	0	3	0	0	0	0	1	21	Bacteria{superkingdom}(100);Firmicutes{phylum}(100);Clostridia{class}(100);Clostridiales{order}(100);Ruminococcaceae{family}(100);Unassigned{genus}(34);Unassigned{species}(32)	Bacteria	Firmicutes	Clostridia	Clostridiales	Ruminococcaceae	Unassigned	Unassigned
OTU899	0	1	0	0	0	0	0	2	4	0	1	2	1	0	11	Bacteria{superkingdom}(100);Firmicutes{phylum}(100);Clostridia{class}(100);Clostridiales{order}(100);Unassigned{family}(40);Unassigned{genus}(40);Unassigned{species}(32)	Bacteria	Firmicutes	Clostridia	Clostridiales	Unassigned	Unassigned	Unassigned
OTU900	616	0	39	718	0	0	0	70	25	7	527	15	165	6	2188	Bacteria{superkingdom}(100);Firmicutes{phylum}(100);Clostridia{class}(100);Clostridiales{order}(100);Ruminococcaceae{family}(100);{genus}(100);unidentified_rumen_bacterium_JW32{species}(100)	Bacteria	Firmicutes	Clostridia	Clostridiales	Ruminococcaceae		unidentified_rumen_bacterium_JW32
OTU901	0	1	0	0	2	3	2	3	2	2	0	0	0	0	15	Bacteria{superkingdom}(100);Firmicutes{phylum}(100);Unassigned{class}(19);Unassigned{order}(19);Unassigned{family}(19);Unassigned{genus}(19);Unassigned{species}(19)	Bacteria	Firmicutes	Unassigned	Unassigned	Unassigned	Unassigned	Unassigned
OTU902	46	21	4	33	1	5	10	1	1	1	7	5	0	0	135	Bacteria{superkingdom}(100);Actinobacteria{phylum}(100);Actinobacteria{class}(100);Coriobacteriales{order}(100);Coriobacteriaceae{family}(100);{genus}(100);uncultured_bacterium{species}(97)	Bacteria	Actinobacteria	Actinobacteria	Coriobacteriales	Coriobacteriaceae		uncultured_bacterium
OTU903	0	0	0	0	0	3	0	2	0	0	0	0	0	0	5	Bacteria{superkingdom}(100);Firmicutes{phylum}(100);Clostridia{class}(100);Clostridiales{order}(100);Ruminococcaceae{family}(100);Unassigned{genus}(69);Unassigned{species}(56)	Bacteria	Firmicutes	Clostridia	Clostridiales	Ruminococcaceae	Unassigned	Unassigned
OTU904	0	0	1	3	0	1	2	2	0	0	0	2	1	0	12	Bacteria{superkingdom}(100);Actinobacteria{phylum}(100);Actinobacteria{class}(100);Actinomycetales{order}(100);Micrococcaceae{family}(100);Rothia{genus}(100);uncultured_organism{species}(100)	Bacteria	Actinobacteria	Actinobacteria	Actinomycetales	Micrococcaceae	Rothia	uncultured_organism
OTU905	0	21	0	0	1	0	0	0	0	1	0	1	0	4	28	Bacteria{superkingdom}(100);Actinobacteria{phylum}(100);Actinobacteria{class}(100);Actinomycetales{order}(100);Corynebacteriaceae{family}(100);Corynebacterium{genus}(100);Corynebacterium_amycolatum{species}(85)	Bacteria	Actinobacteria	Actinobacteria	Actinomycetales	Corynebacteriaceae	Corynebacterium	Corynebacterium_amycolatum
OTU906	3	7	11	6	12	0	24	11	7	32	15	30	26	10	194	Bacteria{superkingdom}(100);Firmicutes{phylum}(100);Clostridia{class}(100);Clostridiales{order}(100);Ruminococcaceae{family}(100);Clostridium_IV{genus}(100);Unassigned{species}(47)	Bacteria	Firmicutes	Clostridia	Clostridiales	Ruminococcaceae	Clostridium_IV	Unassigned
OTU907	36	152	14	0	58	213	22	7	0	24	3	4	281	3	817	Bacteria{superkingdom}(100);Firmicutes{phylum}(100);Clostridia{class}(100);Clostridiales{order}(100);Lachnospiraceae{family}(100);Unassigned{genus}(67);Unassigned{species}(54)	Bacteria	Firmicutes	Clostridia	Clostridiales	Lachnospiraceae	Unassigned	Unassigned
OTU908	9	0	2	0	1	2	1	0	0	10	9	0	0	6	40	Bacteria{superkingdom}(100);Firmicutes{phylum}(100);Clostridia{class}(100);Clostridiales{order}(100);Ruminococcaceae{family}(100);Ruminococcus{genus}(100);Unassigned{species}(75)	Bacteria	Firmicutes	Clostridia	Clostridiales	Ruminococcaceae	Ruminococcus	Unassigned
OTU909	0	1	1	0	7	1	1	0	0	5	1	3	1	0	21	Bacteria{superkingdom}(100);Firmicutes{phylum}(100);Clostridia{class}(100);Clostridiales{order}(100);Ruminococcaceae{family}(100);Intestinimonas{genus}(99);Unassigned{species}(78)	Bacteria	Firmicutes	Clostridia	Clostridiales	Ruminococcaceae	Intestinimonas	Unassigned
OTU910	2	0	6	5	1	0	0	0	2	1	0	2	1	0	20	Bacteria{superkingdom}(100);Firmicutes{phylum}(100);Bacilli{class}(100);Lactobacillales{order}(100);Streptococcaceae{family}(100);Streptococcus{genus}(100);Streptococcus_cuniculi{species}(99)	Bacteria	Firmicutes	Bacilli	Lactobacillales	Streptococcaceae	Streptococcus	Streptococcus_cuniculi
OTU911	23	27	13	0	0	0	14	0	0	35	0	0	0	10	122	Bacteria{superkingdom}(100);Firmicutes{phylum}(100);{class}(100);{order}(100);{family}(100);{genus}(100);unidentified_rumen_bacterium_RF8{species}(86)	Bacteria	Firmicutes					unidentified_rumen_bacterium_RF8
OTU912	0	0	0	1	0	0	2	0	2	0	0	1	2	0	8	Bacteria{superkingdom}(100);Firmicutes{phylum}(100);Clostridia{class}(100);Clostridiales{order}(100);Unassigned{family}(67);Unassigned{genus}(67);Unassigned{species}(31)	Bacteria	Firmicutes	Clostridia	Clostridiales	Unassigned	Unassigned	Unassigned
OTU913	0	0	0	2	0	0	0	4	2	1	0	0	0	0	9	Bacteria{superkingdom}(100);Firmicutes{phylum}(99);Clostridia{class}(98);Clostridiales{order}(98);Unassigned{family}(45);Unassigned{genus}(45);Unassigned{species}(17)	Bacteria	Firmicutes	Clostridia	Clostridiales	Unassigned	Unassigned	Unassigned
OTU914	26	69	45	13	10	50	39	8	8	27	47	9	30	3	384	Bacteria{superkingdom}(100);Firmicutes{phylum}(100);Clostridia{class}(100);Clostridiales{order}(100);Lachnospiraceae{family}(100);Unassigned{genus}(69);Unassigned{species}(38)	Bacteria	Firmicutes	Clostridia	Clostridiales	Lachnospiraceae	Unassigned	Unassigned
OTU915	55	0	17	15	52	97	6	23	12	20	64	4	14	4	383	Bacteria{superkingdom}(100);Firmicutes{phylum}(100);Clostridia{class}(100);Clostridiales{order}(100);Ruminococcaceae{family}(100);Oscillibacter{genus}(100);Unassigned{species}(39)	Bacteria	Firmicutes	Clostridia	Clostridiales	Ruminococcaceae	Oscillibacter	Unassigned
OTU916	0	2	0	1	0	0	1	1	2	2	0	1	0	0	10	Bacteria{superkingdom}(100);Bacteroidetes{phylum}(100);Bacteroidia{class}(100);Bacteroidales{order}(100);Porphyromonadaceae{family}(100);Unassigned{genus}(65);Unassigned{species}(56)	Bacteria	Bacteroidetes	Bacteroidia	Bacteroidales	Porphyromonadaceae	Unassigned	Unassigned
OTU917	2694	36	1533	9281	249	0	219	62	2262	270	2129	77	455	2043	21310	Bacteria{superkingdom}(100);Firmicutes{phylum}(100);Clostridia{class}(100);Clostridiales{order}(100);Ruminococcaceae{family}(100);Ruminococcus{genus}(100);Unassigned{species}(78)	Bacteria	Firmicutes	Clostridia	Clostridiales	Ruminococcaceae	Ruminococcus	Unassigned
OTU918	2	1	8	3	1	4	4	4	1	3	0	1	4	0	36	Bacteria{superkingdom}(100);Firmicutes{phylum}(100);Clostridia{class}(100);Clostridiales{order}(100);Catabacteriaceae{family}(99);Catabacter{genus}(99);uncultured_Clostridiales_bacterium{species}(97)	Bacteria	Firmicutes	Clostridia	Clostridiales	Catabacteriaceae	Catabacter	uncultured_Clostridiales_bacterium
OTU919	2	8	4	3	6	6	0	1	0	0	4	3	0	1	38	Bacteria{superkingdom}(100);Firmicutes{phylum}(100);Clostridia{class}(100);Clostridiales{order}(100);Lachnospiraceae{family}(100);Unassigned{genus}(56);Unassigned{species}(51)	Bacteria	Firmicutes	Clostridia	Clostridiales	Lachnospiraceae	Unassigned	Unassigned
OTU920	7	1	19	0	0	0	2	0	0	0	0	0	1	1	31	Bacteria{superkingdom}(100);Firmicutes{phylum}(100);Clostridia{class}(100);Clostridiales{order}(100);Lachnospiraceae{family}(100);{genus}(80);Unassigned{species}(73)	Bacteria	Firmicutes	Clostridia	Clostridiales	Lachnospiraceae		Unassigned
OTU921	3	2	5	0	16	0	19	7	0	2	10	9	3	0	76	Bacteria{superkingdom}(100);Firmicutes{phylum}(100);Clostridia{class}(100);Clostridiales{order}(100);Lachnospiraceae{family}(97);Unassigned{genus}(78);Unassigned{species}(60)	Bacteria	Firmicutes	Clostridia	Clostridiales	Lachnospiraceae	Unassigned	Unassigned
OTU922	22	7	14	24	11	31	5	1	0	0	0	1	0	0	116	Bacteria{superkingdom}(100);Firmicutes{phylum}(100);Clostridia{class}(100);Clostridiales{order}(100);Lachnospiraceae{family}(100);{genus}(100);Lachnospiraceae_bacterium_A2{species}(100)	Bacteria	Firmicutes	Clostridia	Clostridiales	Lachnospiraceae		Lachnospiraceae_bacterium_A2
OTU923	2	6	3	0	8	11	0	4	1	2	1	0	2	1	41	Bacteria{superkingdom}(100);Firmicutes{phylum}(100);Clostridia{class}(100);Clostridiales{order}(100);Ruminococcaceae{family}(100);Clostridium_IV{genus}(100);Unassigned{species}(59)	Bacteria	Firmicutes	Clostridia	Clostridiales	Ruminococcaceae	Clostridium_IV	Unassigned
OTU924	0	1	1	0	1	3	3	1	1	1	1	2	0	0	15	Bacteria{superkingdom}(100);Firmicutes{phylum}(100);Clostridia{class}(100);Clostridiales{order}(100);Lachnospiraceae{family}(100);Unassigned{genus}(74);Unassigned{species}(38)	Bacteria	Firmicutes	Clostridia	Clostridiales	Lachnospiraceae	Unassigned	Unassigned
OTU925	0	0	0	1	0	1	1	4	6	2	0	1	7	1	24	Bacteria{superkingdom}(100);Bacteroidetes{phylum}(100);Bacteroidia{class}(100);Bacteroidales{order}(100);Porphyromonadaceae{family}(100);{genus}(93);uncultured_bacterium{species}(89)	Bacteria	Bacteroidetes	Bacteroidia	Bacteroidales	Porphyromonadaceae		uncultured_bacterium
OTU926	3	3	2	14	2	2	4	5	2	5	5	1	3	10	61	Bacteria{superkingdom}(100);Firmicutes{phylum}(100);Clostridia{class}(100);Clostridiales{order}(100);Lachnospiraceae{family}(100);Blautia{genus}(100);uncultured_organism{species}(100)	Bacteria	Firmicutes	Clostridia	Clostridiales	Lachnospiraceae	Blautia	uncultured_organism
OTU927	5	11	2	0	1	14	20	26	14	11	14	13	7	4	142	Bacteria{superkingdom}(100);Firmicutes{phylum}(100);Clostridia{class}(100);Clostridiales{order}(100);Ruminococcaceae{family}(100);Unassigned{genus}(70);Unassigned{species}(60)	Bacteria	Firmicutes	Clostridia	Clostridiales	Ruminococcaceae	Unassigned	Unassigned
OTU928	0	1	0	1	0	0	0	0	2	0	0	2	3	0	9	Bacteria{superkingdom}(100);Firmicutes{phylum}(100);Clostridia{class}(100);Clostridiales{order}(100);Ruminococcaceae{family}(100);{genus}(82);Unassigned{species}(24)	Bacteria	Firmicutes	Clostridia	Clostridiales	Ruminococcaceae		Unassigned
OTU929	1	0	0	20	0	0	0	0	0	2	0	0	1	2	26	Bacteria{superkingdom}(100);Firmicutes{phylum}(100);Clostridia{class}(100);Clostridiales{order}(100);Ruminococcaceae{family}(95);Unassigned{genus}(64);Unassigned{species}(23)	Bacteria	Firmicutes	Clostridia	Clostridiales	Ruminococcaceae	Unassigned	Unassigned
OTU930	0	1	0	0	4	8	8	1	5	2	4	1	6	2	42	Bacteria{superkingdom}(100);Firmicutes{phylum}(100);Clostridia{class}(100);Clostridiales{order}(100);Lachnospiraceae{family}(100);Unassigned{genus}(67);Unassigned{species}(11)	Bacteria	Firmicutes	Clostridia	Clostridiales	Lachnospiraceae	Unassigned	Unassigned
OTU931	0	1	17	0	25	1	1	3	8	1	0	0	2	1	60	Bacteria{superkingdom}(100);Firmicutes{phylum}(100);Clostridia{class}(100);Clostridiales{order}(100);Lachnospiraceae{family}(99);Clostridium_XlVb{genus}(88);Unassigned{species}(31)	Bacteria	Firmicutes	Clostridia	Clostridiales	Lachnospiraceae	Clostridium_XlVb	Unassigned
OTU932	0	2	0	0	0	0	0	1	2	0	0	0	0	0	5	Bacteria{superkingdom}(100);Firmicutes{phylum}(95);Bacilli{class}(95);Lactobacillales{order}(95);Lactobacillaceae{family}(93);Lactobacillus{genus}(93);Unassigned{species}(40)	Bacteria	Firmicutes	Bacilli	Lactobacillales	Lactobacillaceae	Lactobacillus	Unassigned
OTU933	10	7	29	3	61	10	27	12	5	2	23	0	16	4	209	Bacteria{superkingdom}(100);Firmicutes{phylum}(100);Clostridia{class}(100);Clostridiales{order}(100);Lachnospiraceae{family}(100);Eisenbergiella{genus}(99);uncultured_bacterium{species}(99)	Bacteria	Firmicutes	Clostridia	Clostridiales	Lachnospiraceae	Eisenbergiella	uncultured_bacterium
OTU934	3	4	4	11	8	12	1	11	1	2	1	6	2	1	67	Bacteria{superkingdom}(100);Firmicutes{phylum}(100);Clostridia{class}(100);Clostridiales{order}(100);Ruminococcaceae{family}(100);{genus}(100);Unassigned{species}(60)	Bacteria	Firmicutes	Clostridia	Clostridiales	Ruminococcaceae		Unassigned
OTU935	6	8	13	3	6	0	6	1	0	3	8	2	6	3	65	Bacteria{superkingdom}(100);Firmicutes{phylum}(100);Clostridia{class}(100);Clostridiales{order}(100);Lachnospiraceae{family}(100);Unassigned{genus}(40);Unassigned{species}(20)	Bacteria	Firmicutes	Clostridia	Clostridiales	Lachnospiraceae	Unassigned	Unassigned
OTU936	0	1	1	3	1	0	0	0	3	0	0	2	0	2	13	Bacteria{superkingdom}(100);Bacteroidetes{phylum}(100);Bacteroidia{class}(100);Bacteroidales{order}(100);Bacteroidaceae{family}(100);Bacteroides{genus}(100);Unassigned{species}(62)	Bacteria	Bacteroidetes	Bacteroidia	Bacteroidales	Bacteroidaceae	Bacteroides	Unassigned
OTU937	6	0	0	0	2	0	11	2	4	8	4	11	0	1	49	Bacteria{superkingdom}(100);Firmicutes{phylum}(100);{class}(100);{order}(100);{family}(100);{genus}(100);uncultured_rumen_bacterium{species}(100)	Bacteria	Firmicutes					uncultured_rumen_bacterium
OTU938	19	0	65	2	20	38	28	0	8	0	0	1	0	13	194	Bacteria{superkingdom}(100);Deferribacteres{phylum}(100);Deferribacteres{class}(100);Deferribacterales{order}(100);Deferribacteraceae{family}(100);Mucispirillum{genus}(100);Flexistipes_group_bacterium_UNSWRSp12{species}(81)	Bacteria	Deferribacteres	Deferribacteres	Deferribacterales	Deferribacteraceae	Mucispirillum	Flexistipes_group_bacterium_UNSWRSp12
OTU939	0	0	0	7	0	0	1	1	2	0	0	2	0	0	13	Bacteria{superkingdom}(100);Unassigned{phylum}(77);Unassigned{class}(77);Unassigned{order}(77);Unassigned{family}(77);Unassigned{genus}(77);Unassigned{species}(67)	Bacteria	Unassigned	Unassigned	Unassigned	Unassigned	Unassigned	Unassigned
OTU940	2	0	2	0	7	0	18	9	0	0	0	8	11	0	57	Bacteria{superkingdom}(100);Firmicutes{phylum}(97);Clostridia{class}(97);Clostridiales{order}(97);{family}(96);{genus}(96);Unassigned{species}(74)	Bacteria	Firmicutes	Clostridia	Clostridiales			Unassigned
OTU941	0	0	0	0	0	0	0	0	1	0	1	0	0	1	3	Bacteria{superkingdom}(100);Proteobacteria{phylum}(100);Gammaproteobacteria{class}(100);Enterobacteriales{order}(100);Enterobacteriaceae{family}(100);Morganella{genus}(100);Unassigned{species}(63)	Bacteria	Proteobacteria	Gammaproteobacteria	Enterobacteriales	Enterobacteriaceae	Morganella	Unassigned
OTU942	0	3	2	0	1	0	0	1	2	0	2	1	1	0	13	Bacteria{superkingdom}(100);Firmicutes{phylum}(100);Clostridia{class}(100);Clostridiales{order}(100);Christensenellaceae{family}(97);Christensenella{genus}(97);Unassigned{species}(44)	Bacteria	Firmicutes	Clostridia	Clostridiales	Christensenellaceae	Christensenella	Unassigned
OTU943	0	0	0	0	0	0	0	3	10	1	0	0	0	1	15	Bacteria{superkingdom}(100);Firmicutes{phylum}(100);Clostridia{class}(100);Clostridiales{order}(100);Ruminococcaceae{family}(100);{genus}(90);Clostridium_sp._Clone-3{species}(80)	Bacteria	Firmicutes	Clostridia	Clostridiales	Ruminococcaceae		Clostridium_sp._Clone-3
OTU944	13	13	41	9	32	6	28	6	22	3	3	7	10	7	200	Bacteria{superkingdom}(100);Firmicutes{phylum}(100);Clostridia{class}(100);Clostridiales{order}(100);Ruminococcaceae{family}(100);Intestinimonas{genus}(92);uncultured_bacterium{species}(80)	Bacteria	Firmicutes	Clostridia	Clostridiales	Ruminococcaceae	Intestinimonas	uncultured_bacterium
OTU945	0	1	0	0	0	0	0	0	1	0	0	1	0	0	3	Bacteria{superkingdom}(100);Unassigned{phylum}(46);Unassigned{class}(46);Unassigned{order}(46);Unassigned{family}(46);Unassigned{genus}(46);Unassigned{species}(18)	Bacteria	Unassigned	Unassigned	Unassigned	Unassigned	Unassigned	Unassigned
OTU946	0	2	0	0	0	0	0	0	3	0	0	0	0	0	5	Bacteria{superkingdom}(100);Unassigned{phylum}(74);Unassigned{class}(74);Unassigned{order}(74);Unassigned{family}(70);Unassigned{genus}(70);Unassigned{species}(23)	Bacteria	Unassigned	Unassigned	Unassigned	Unassigned	Unassigned	Unassigned
OTU947	2	0	2	1	2	3	1	1	2	3	1	1	0	0	19	Bacteria{superkingdom}(100);Firmicutes{phylum}(100);Clostridia{class}(100);Clostridiales{order}(100);Lachnospiraceae{family}(100);Unassigned{genus}(69);Unassigned{species}(27)	Bacteria	Firmicutes	Clostridia	Clostridiales	Lachnospiraceae	Unassigned	Unassigned
OTU948	32	2	7	125	7	6	2	8	17	4	17	6	9	33	275	Bacteria{superkingdom}(100);Firmicutes{phylum}(100);Erysipelotrichia{class}(100);Erysipelotrichales{order}(100);Erysipelotrichaceae{family}(100);Coprobacillus{genus}(99);uncultured_bacterium{species}(99)	Bacteria	Firmicutes	Erysipelotrichia	Erysipelotrichales	Erysipelotrichaceae	Coprobacillus	uncultured_bacterium
OTU949	0	11	0	0	0	0	0	6	2	0	0	0	0	0	19	Bacteria{superkingdom}(100);Firmicutes{phylum}(98);Clostridia{class}(98);Clostridiales{order}(98);Unassigned{family}(15);Unassigned{genus}(15);Unassigned{species}(15)	Bacteria	Firmicutes	Clostridia	Clostridiales	Unassigned	Unassigned	Unassigned
OTU950	2	2	0	8	1	0	0	3	2	4	6	4	3	0	35	Bacteria{superkingdom}(100);Actinobacteria{phylum}(100);Actinobacteria{class}(100);Actinomycetales{order}(100);Actinomycetaceae{family}(100);Actinomyces{genus}(100);Unassigned{species}(51)	Bacteria	Actinobacteria	Actinobacteria	Actinomycetales	Actinomycetaceae	Actinomyces	Unassigned
OTU951	0	4	0	0	0	0	6	2	0	6	0	9	0	0	27	Bacteria{superkingdom}(100);Firmicutes{phylum}(100);Clostridia{class}(100);Clostridiales{order}(100);Ruminococcaceae{family}(99);Unassigned{genus}(51);Unassigned{species}(37)	Bacteria	Firmicutes	Clostridia	Clostridiales	Ruminococcaceae	Unassigned	Unassigned
OTU952	0	43	2	11	16	0	27	5	8	6	1	1	1	1	122	Bacteria{superkingdom}(100);Firmicutes{phylum}(97);Clostridia{class}(97);Clostridiales{order}(97);Lachnospiraceae{family}(97);Unassigned{genus}(52);Unassigned{species}(16)	Bacteria	Firmicutes	Clostridia	Clostridiales	Lachnospiraceae	Unassigned	Unassigned
OTU953	113	34	0	69	49	4	2117	189	89	1215	77	99	204	478	4737	Bacteria{superkingdom}(100);Firmicutes{phylum}(100);Clostridia{class}(100);Clostridiales{order}(100);Lachnospiraceae{family}(100);Unassigned{genus}(47);Unassigned{species}(20)	Bacteria	Firmicutes	Clostridia	Clostridiales	Lachnospiraceae	Unassigned	Unassigned
OTU954	0	0	0	0	0	0	1	0	0	0	0	0	0	0	1	Bacteria{superkingdom}(100);Firmicutes{phylum}(100);Clostridia{class}(100);Clostridiales{order}(100);Unassigned{family}(62);Unassigned{genus}(52);Unassigned{species}(10)	Bacteria	Firmicutes	Clostridia	Clostridiales	Unassigned	Unassigned	Unassigned
OTU955	0	0	1	0	0	0	4	0	3	0	0	0	0	0	8	Bacteria{superkingdom}(100);Firmicutes{phylum}(100);Unassigned{class}(59);Unassigned{order}(59);Unassigned{family}(59);Unassigned{genus}(59);Unassigned{species}(30)	Bacteria	Firmicutes	Unassigned	Unassigned	Unassigned	Unassigned	Unassigned
OTU956	0	0	0	0	0	0	0	0	0	1	0	0	1	0	2	Bacteria{superkingdom}(100);Bacteroidetes{phylum}(90);Bacteroidia{class}(88);Bacteroidales{order}(88);Porphyromonadaceae{family}(86);{genus}(84);Unassigned{species}(31)	Bacteria	Bacteroidetes	Bacteroidia	Bacteroidales	Porphyromonadaceae		Unassigned
OTU957	2	3	4	2	0	2	1	2	4	0	4	1	12	2	39	Bacteria{superkingdom}(100);Firmicutes{phylum}(100);Clostridia{class}(100);Clostridiales{order}(100);Lachnospiraceae{family}(97);Unassigned{genus}(61);Unassigned{species}(27)	Bacteria	Firmicutes	Clostridia	Clostridiales	Lachnospiraceae	Unassigned	Unassigned
OTU958	30	4	5	0	1	6	0	4	22	67	7	0	37	0	183	Bacteria{superkingdom}(100);Proteobacteria{phylum}(100);Deltaproteobacteria{class}(100);Bdellovibrionales{order}(100);Bdellovibrionaceae{family}(100);Vampirovibrio{genus}(100);uncultured_rumen_bacterium{species}(100)	Bacteria	Proteobacteria	Deltaproteobacteria	Bdellovibrionales	Bdellovibrionaceae	Vampirovibrio	uncultured_rumen_bacterium
OTU959	13	41	50	5	13	0	6	9	3	1	23	4	5	0	173	Bacteria{superkingdom}(100);Firmicutes{phylum}(100);Clostridia{class}(100);Clostridiales{order}(100);Lachnospiraceae{family}(100);Unassigned{genus}(71);Unassigned{species}(59)	Bacteria	Firmicutes	Clostridia	Clostridiales	Lachnospiraceae	Unassigned	Unassigned
OTU960	6	1	1	2	5	0	4	1	6	6	8	1	1	4	46	Bacteria{superkingdom}(100);Firmicutes{phylum}(100);Clostridia{class}(100);Clostridiales{order}(100);Ruminococcaceae{family}(100);Unassigned{genus}(36);Unassigned{species}(25)	Bacteria	Firmicutes	Clostridia	Clostridiales	Ruminococcaceae	Unassigned	Unassigned
OTU961	0	0	0	0	0	0	1	0	0	0	0	0	0	0	1	Bacteria{superkingdom}(100);Firmicutes{phylum}(100);Clostridia{class}(100);Clostridiales{order}(100);Lachnospiraceae{family}(100);Clostridium_XlVb{genus}(100);Unassigned{species}(78)	Bacteria	Firmicutes	Clostridia	Clostridiales	Lachnospiraceae	Clostridium_XlVb	Unassigned
OTU962	0	0	0	0	0	0	0	0	1	0	0	0	0	0	1	Bacteria{superkingdom}(100);Firmicutes{phylum}(100);Clostridia{class}(100);Clostridiales{order}(100);Ruminococcaceae{family}(99);Unassigned{genus}(74);Unassigned{species}(23)	Bacteria	Firmicutes	Clostridia	Clostridiales	Ruminococcaceae	Unassigned	Unassigned
OTU963	0	0	7	0	2	0	1	10	0	3	0	16	5	0	44	Bacteria{superkingdom}(100);Firmicutes{phylum}(100);Clostridia{class}(100);Clostridiales{order}(100);Ruminococcaceae{family}(100);Anaerobacterium{genus}(97);Unassigned{species}(67)	Bacteria	Firmicutes	Clostridia	Clostridiales	Ruminococcaceae	Anaerobacterium	Unassigned
OTU964	12	1	12	37	7	31	3	2	1	23	10	5	5	185	334	Bacteria{superkingdom}(100);Actinobacteria{phylum}(100);Actinobacteria{class}(100);Coriobacteriales{order}(100);Coriobacteriaceae{family}(100);Collinsella{genus}(99);uncultured_bacterium{species}(84)	Bacteria	Actinobacteria	Actinobacteria	Coriobacteriales	Coriobacteriaceae	Collinsella	uncultured_bacterium
OTU965	0	0	1	0	0	0	1	0	2	0	0	0	0	0	4	Bacteria{superkingdom}(100);Firmicutes{phylum}(100);Unassigned{class}(50);Unassigned{order}(50);Unassigned{family}(50);Unassigned{genus}(50);Unassigned{species}(50)	Bacteria	Firmicutes	Unassigned	Unassigned	Unassigned	Unassigned	Unassigned
OTU966	1	4	10	0	3	0	11	5	10	1	4	2	7	7	65	Bacteria{superkingdom}(100);Firmicutes{phylum}(100);Clostridia{class}(100);Clostridiales{order}(100);Lachnospiraceae{family}(100);Unassigned{genus}(62);Unassigned{species}(52)	Bacteria	Firmicutes	Clostridia	Clostridiales	Lachnospiraceae	Unassigned	Unassigned
OTU967	3	0	0	3	0	0	0	2	2	0	1	0	0	0	11	Bacteria{superkingdom}(100);Firmicutes{phylum}(100);Clostridia{class}(100);Clostridiales{order}(100);Ruminococcaceae{family}(100);Clostridium_IV{genus}(96);uncultured_Firmicutes_bacterium{species}(80)	Bacteria	Firmicutes	Clostridia	Clostridiales	Ruminococcaceae	Clostridium_IV	uncultured_Firmicutes_bacterium
OTU968	1	0	0	0	0	0	0	1	1	3	0	0	0	1	7	Bacteria{superkingdom}(100);Firmicutes{phylum}(100);Clostridia{class}(100);Clostridiales{order}(100);Peptostreptococcaceae{family}(99);Romboutsia{genus}(99);Unassigned{species}(40)	Bacteria	Firmicutes	Clostridia	Clostridiales	Peptostreptococcaceae	Romboutsia	Unassigned
OTU969	0	0	0	0	0	0	1	0	0	0	0	0	0	0	1	Bacteria{superkingdom}(100);Firmicutes{phylum}(100);Bacilli{class}(100);Lactobacillales{order}(100);Lactobacillaceae{family}(100);Lactobacillus{genus}(100);Unassigned{species}(45)	Bacteria	Firmicutes	Bacilli	Lactobacillales	Lactobacillaceae	Lactobacillus	Unassigned
OTU970	0	0	0	2	0	0	0	0	0	2	0	0	0	0	4	Bacteria{superkingdom}(100);Bacteroidetes{phylum}(99);Bacteroidia{class}(99);Bacteroidales{order}(99);Porphyromonadaceae{family}(99);{genus}(96);Unassigned{species}(57)	Bacteria	Bacteroidetes	Bacteroidia	Bacteroidales	Porphyromonadaceae		Unassigned
OTU971	2	9	41	5	24	16	4	9	1	8	9	2	5	18	153	Bacteria{superkingdom}(100);Firmicutes{phylum}(100);Clostridia{class}(100);Clostridiales{order}(100);Lachnospiraceae{family}(100);Clostridium_XlVa{genus}(99);Clostridium_clostridioforme{species}(85)	Bacteria	Firmicutes	Clostridia	Clostridiales	Lachnospiraceae	Clostridium_XlVa	Clostridium_clostridioforme
OTU972	0	1	0	0	0	0	0	0	0	0	0	0	0	0	1	Bacteria{superkingdom}(100);Bacteroidetes{phylum}(100);Bacteroidia{class}(100);Bacteroidales{order}(100);Unassigned{family}(77);Unassigned{genus}(75);Unassigned{species}(10)	Bacteria	Bacteroidetes	Bacteroidia	Bacteroidales	Unassigned	Unassigned	Unassigned
OTU973	1	0	0	0	2	0	1	0	0	0	0	0	2	2	8	Bacteria{superkingdom}(100);Firmicutes{phylum}(100);Clostridia{class}(100);Clostridiales{order}(100);Lachnospiraceae{family}(100);Unassigned{genus}(59);Unassigned{species}(42)	Bacteria	Firmicutes	Clostridia	Clostridiales	Lachnospiraceae	Unassigned	Unassigned
OTU974	2	0	1	1	1	0	2	1	1	1	1	0	0	3	14	Bacteria{superkingdom}(100);Firmicutes{phylum}(100);Clostridia{class}(100);Clostridiales{order}(100);Ruminococcaceae{family}(100);Unassigned{genus}(62);Unassigned{species}(62)	Bacteria	Firmicutes	Clostridia	Clostridiales	Ruminococcaceae	Unassigned	Unassigned
OTU975	0	1	0	3	0	0	0	1	0	0	0	0	0	0	5	Bacteria{superkingdom}(100);Firmicutes{phylum}(100);Bacilli{class}(93);Lactobacillales{order}(92);Lactobacillaceae{family}(90);Lactobacillus{genus}(90);Unassigned{species}(29)	Bacteria	Firmicutes	Bacilli	Lactobacillales	Lactobacillaceae	Lactobacillus	Unassigned
OTU976	0	0	0	0	0	0	0	2	0	0	0	0	0	0	2	Bacteria{superkingdom}(100);Firmicutes{phylum}(80);Clostridia{class}(80);Clostridiales{order}(80);Unassigned{family}(56);Unassigned{genus}(56);Unassigned{species}(47)	Bacteria	Firmicutes	Clostridia	Clostridiales	Unassigned	Unassigned	Unassigned
OTU977	0	0	3	12	2	0	0	7	3	15	3	5	7	2	59	Bacteria{superkingdom}(100);Firmicutes{phylum}(100);{class}(100);{order}(100);{family}(100);{genus}(100);Unassigned{species}(51)	Bacteria	Firmicutes					Unassigned
OTU978	15	4	76	1	81	121	49	1	11	4	20	1	9	8	401	Bacteria{superkingdom}(100);Proteobacteria{phylum}(100);Deltaproteobacteria{class}(100);Desulfovibrionales{order}(100);Desulfovibrionaceae{family}(100);Bilophila{genus}(100);uncultured_bacterium{species}(100)	Bacteria	Proteobacteria	Deltaproteobacteria	Desulfovibrionales	Desulfovibrionaceae	Bilophila	uncultured_bacterium
OTU979	3	3	3	30	3	0	1	0	1	5	2	1	0	0	52	Bacteria{superkingdom}(100);Firmicutes{phylum}(100);Clostridia{class}(100);Clostridiales{order}(100);Lachnospiraceae{family}(100);Clostridium_XlVb{genus}(100);Unassigned{species}(56)	Bacteria	Firmicutes	Clostridia	Clostridiales	Lachnospiraceae	Clostridium_XlVb	Unassigned
OTU980	13	1	24	1	6	2	2	0	0	0	0	0	0	0	49	Bacteria{superkingdom}(100);Firmicutes{phylum}(100);Clostridia{class}(100);Clostridiales{order}(100);Lachnospiraceae{family}(100);Unassigned{genus}(45);Unassigned{species}(42)	Bacteria	Firmicutes	Clostridia	Clostridiales	Lachnospiraceae	Unassigned	Unassigned
OTU981	0	0	1	0	0	0	0	0	0	0	1	0	1	2	5	Bacteria{superkingdom}(100);Unassigned{phylum}(51);Unassigned{class}(50);Unassigned{order}(50);Unassigned{family}(50);Unassigned{genus}(50);Unassigned{species}(41)	Bacteria	Unassigned	Unassigned	Unassigned	Unassigned	Unassigned	Unassigned
OTU982	449	899	76	148	17	0	188	1251	7	199	200	401	285	130	4250	Bacteria{superkingdom}(100);Firmicutes{phylum}(100);Clostridia{class}(100);Clostridiales{order}(100);Ruminococcaceae{family}(100);{genus}(95);Unassigned{species}(47)	Bacteria	Firmicutes	Clostridia	Clostridiales	Ruminococcaceae		Unassigned
OTU983	0	1	0	0	0	0	0	1	0	1	0	3	0	4	10	Bacteria{superkingdom}(100);Bacteroidetes{phylum}(100);Bacteroidia{class}(100);Bacteroidales{order}(100);Porphyromonadaceae{family}(97);{genus}(92);uncultured_bacterium{species}(82)	Bacteria	Bacteroidetes	Bacteroidia	Bacteroidales	Porphyromonadaceae		uncultured_bacterium
OTU984	39	0	0	0	0	1	0	0	27	6	6	25	2	0	106	Bacteria{superkingdom}(100);Firmicutes{phylum}(100);Clostridia{class}(100);Clostridiales{order}(100);Lachnospiraceae{family}(100);Unassigned{genus}(69);Unassigned{species}(49)	Bacteria	Firmicutes	Clostridia	Clostridiales	Lachnospiraceae	Unassigned	Unassigned
OTU985	0	0	0	3	0	0	0	0	0	0	1	1	0	2	7	Bacteria{superkingdom}(100);Firmicutes{phylum}(100);Clostridia{class}(100);Clostridiales{order}(100);Unassigned{family}(69);Unassigned{genus}(60);Unassigned{species}(29)	Bacteria	Firmicutes	Clostridia	Clostridiales	Unassigned	Unassigned	Unassigned
OTU986	1	8	0	0	0	0	0	1	1	1	0	3	0	2	17	Bacteria{superkingdom}(100);Actinobacteria{phylum}(100);Actinobacteria{class}(100);Actinomycetales{order}(100);Actinomycetaceae{family}(100);Actinomyces{genus}(100);Unassigned{species}(56)	Bacteria	Actinobacteria	Actinobacteria	Actinomycetales	Actinomycetaceae	Actinomyces	Unassigned
OTU987	0	0	0	0	0	0	1	0	0	0	0	0	1	0	2	Bacteria{superkingdom}(100);Firmicutes{phylum}(100);Bacilli{class}(100);Lactobacillales{order}(100);Streptococcaceae{family}(100);Streptococcus{genus}(100);Streptococcus_merionis{species}(90)	Bacteria	Firmicutes	Bacilli	Lactobacillales	Streptococcaceae	Streptococcus	Streptococcus_merionis
OTU988	5	1	8	0	40	0	1	0	3	3	1	0	3	0	65	Bacteria{superkingdom}(100);Firmicutes{phylum}(100);Clostridia{class}(100);Clostridiales{order}(100);Lachnospiraceae{family}(100);Unassigned{genus}(71);Unassigned{species}(53)	Bacteria	Firmicutes	Clostridia	Clostridiales	Lachnospiraceae	Unassigned	Unassigned
OTU989	0	3	0	1	0	0	0	0	1	0	0	0	0	0	5	Bacteria{superkingdom}(100);Unassigned{phylum}(62);Unassigned{class}(62);Unassigned{order}(62);Unassigned{family}(62);Unassigned{genus}(62);Unassigned{species}(62)	Bacteria	Unassigned	Unassigned	Unassigned	Unassigned	Unassigned	Unassigned
OTU990	0	2	1	6	0	1	0	18	22	7	2	7	1	15	82	Bacteria{superkingdom}(100);Firmicutes{phylum}(100);Bacilli{class}(100);Lactobacillales{order}(100);Lactobacillaceae{family}(100);Lactobacillus{genus}(100);Unassigned{species}(52)	Bacteria	Firmicutes	Bacilli	Lactobacillales	Lactobacillaceae	Lactobacillus	Unassigned
OTU991	3	3	11	0	6	2	3	3	3	0	11	0	4	0	49	Bacteria{superkingdom}(100);Firmicutes{phylum}(100);Clostridia{class}(100);Clostridiales{order}(100);Lachnospiraceae{family}(100);Clostridium_XlVa{genus}(98);Unassigned{species}(47)	Bacteria	Firmicutes	Clostridia	Clostridiales	Lachnospiraceae	Clostridium_XlVa	Unassigned
OTU992	0	0	202	0	0	0	0	0	0	1	0	3	0	0	206	Bacteria{superkingdom}(100);Firmicutes{phylum}(100);{class}(100);{order}(100);{family}(100);{genus}(100);Unassigned{species}(70)	Bacteria	Firmicutes					Unassigned
OTU993	6	1	0	5	1	1	2	18	14	30	3	1	17	1	100	Bacteria{superkingdom}(100);Firmicutes{phylum}(100);Clostridia{class}(100);Clostridiales{order}(100);Clostridiaceae_1{family}(100);{genus}(100);Unassigned{species}(60)	Bacteria	Firmicutes	Clostridia	Clostridiales	Clostridiaceae_1		Unassigned
OTU994	4	1	0	0	352	0	1	0	1	0	0	2	6	1	368	Bacteria{superkingdom}(100);Firmicutes{phylum}(100);Clostridia{class}(100);Clostridiales{order}(100);Lachnospiraceae{family}(100);Unassigned{genus}(61);Unassigned{species}(29)	Bacteria	Firmicutes	Clostridia	Clostridiales	Lachnospiraceae	Unassigned	Unassigned
OTU995	1	0	0	0	1	0	0	0	0	0	0	0	0	0	2	Bacteria{superkingdom}(100);Firmicutes{phylum}(100);Clostridia{class}(100);Clostridiales{order}(100);Lachnospiraceae{family}(100);Unassigned{genus}(61);Unassigned{species}(39)	Bacteria	Firmicutes	Clostridia	Clostridiales	Lachnospiraceae	Unassigned	Unassigned
OTU996	1	2	3	3	0	0	6	1	4	3	2	4	1	4	34	Bacteria{superkingdom}(100);Actinobacteria{phylum}(100);Actinobacteria{class}(100);Coriobacteriales{order}(100);Coriobacteriaceae{family}(100);{genus}(100);Unassigned{species}(37)	Bacteria	Actinobacteria	Actinobacteria	Coriobacteriales	Coriobacteriaceae		Unassigned
OTU997	7	18	0	14	4	0	0	15	29	43	0	6	0	14	150	Bacteria{superkingdom}(100);Firmicutes{phylum}(100);{class}(100);{order}(100);{family}(100);{genus}(100);Unassigned{species}(44)	Bacteria	Firmicutes					Unassigned
OTU998	1	2	2	0	3	4	4	1	2	1	0	1	2	0	23	Bacteria{superkingdom}(100);Firmicutes{phylum}(100);Clostridia{class}(100);Clostridiales{order}(100);Ruminococcaceae{family}(100);Unassigned{genus}(42);Unassigned{species}(5)	Bacteria	Firmicutes	Clostridia	Clostridiales	Ruminococcaceae	Unassigned	Unassigned
OTU999	2	0	7	0	11	9	0	2	1	2	0	1	1	0	36	Bacteria{superkingdom}(100);Firmicutes{phylum}(100);Clostridia{class}(100);Clostridiales{order}(100);Lachnospiraceae{family}(100);Clostridium_XlVb{genus}(92);Unassigned{species}(52)	Bacteria	Firmicutes	Clostridia	Clostridiales	Lachnospiraceae	Clostridium_XlVb	Unassigned
OTU1000	10	11	12	2	19	33	30	1	4	2	6	4	10	1	145	Bacteria{superkingdom}(100);Firmicutes{phylum}(100);Clostridia{class}(100);Clostridiales{order}(100);Ruminococcaceae{family}(100);Intestinimonas{genus}(95);Unassigned{species}(50)	Bacteria	Firmicutes	Clostridia	Clostridiales	Ruminococcaceae	Intestinimonas	Unassigned
OTU1001	0	1	1	1	1	0	1	42	7	24	2	6	29	4	119	Bacteria{superkingdom}(100);Firmicutes{phylum}(100);Clostridia{class}(100);Clostridiales{order}(99);{family}(97);{genus}(97);uncultured_rumen_bacterium{species}(92)	Bacteria	Firmicutes	Clostridia	Clostridiales			uncultured_rumen_bacterium
OTU1002	9	26	0	40	12	0	8	1	3	2	8	0	0	0	109	Bacteria{superkingdom}(100);Firmicutes{phylum}(100);Clostridia{class}(100);Clostridiales{order}(100);Lachnospiraceae{family}(100);Roseburia{genus}(89);Unassigned{species}(27)	Bacteria	Firmicutes	Clostridia	Clostridiales	Lachnospiraceae	Roseburia	Unassigned
OTU1003	6	5	3	1	4	3	2	10	1	15	8	23	16	3	100	Bacteria{superkingdom}(100);Proteobacteria{phylum}(100);Alphaproteobacteria{class}(88);{order}(88);{family}(88);{genus}(88);unidentified_rumen_bacterium_RF32{species}(88)	Bacteria	Proteobacteria	Alphaproteobacteria				unidentified_rumen_bacterium_RF32
OTU1004	10	1264	672	14	1059	565	967	4	18	320	904	224	55	1	6077	Bacteria{superkingdom}(100);Firmicutes{phylum}(100);Clostridia{class}(100);Clostridiales{order}(100);Ruminococcaceae{family}(100);Clostridium_IV{genus}(90);uncultured_Firmicutes_bacterium{species}(87)	Bacteria	Firmicutes	Clostridia	Clostridiales	Ruminococcaceae	Clostridium_IV	uncultured_Firmicutes_bacterium
OTU1005	0	2	3	1	0	0	0	0	0	0	0	0	1	0	7	Bacteria{superkingdom}(100);Firmicutes{phylum}(100);Clostridia{class}(100);Clostridiales{order}(100);Ruminococcaceae{family}(100);Sporobacter{genus}(100);Unassigned{species}(73)	Bacteria	Firmicutes	Clostridia	Clostridiales	Ruminococcaceae	Sporobacter	Unassigned
OTU1006	0	0	4	0	4	0	0	0	14	0	0	0	0	0	22	Bacteria{superkingdom}(100);Firmicutes{phylum}(100);{class}(100);{order}(100);{family}(100);{genus}(100);uncultured_rumen_bacterium{species}(86)	Bacteria	Firmicutes					uncultured_rumen_bacterium
OTU1007	10	3	12	30	7	13	0	4	4	10	11	8	10	21	143	Bacteria{superkingdom}(100);Bacteroidetes{phylum}(100);Bacteroidia{class}(100);Bacteroidales{order}(100);Bacteroidaceae{family}(90);Bacteroides{genus}(90);Unassigned{species}(31)	Bacteria	Bacteroidetes	Bacteroidia	Bacteroidales	Bacteroidaceae	Bacteroides	Unassigned
OTU1008	0	0	0	1	0	0	0	0	0	0	0	0	0	0	1	Bacteria{superkingdom}(100);Firmicutes{phylum}(100);Clostridia{class}(100);Clostridiales{order}(100);Ruminococcaceae{family}(100);{genus}(100);Unassigned{species}(79)	Bacteria	Firmicutes	Clostridia	Clostridiales	Ruminococcaceae		Unassigned
OTU1009	85	0	5	260	0	0	0	0	0	1	0	0	0	0	351	Bacteria{superkingdom}(100);Firmicutes{phylum}(100);Clostridia{class}(100);Clostridiales{order}(100);Lachnospiraceae{family}(100);Unassigned{genus}(64);Unassigned{species}(46)	Bacteria	Firmicutes	Clostridia	Clostridiales	Lachnospiraceae	Unassigned	Unassigned
OTU1010	0	0	0	0	2	1	1	1	1	0	1	1	0	4	12	Bacteria{superkingdom}(100);Firmicutes{phylum}(100);Clostridia{class}(100);Clostridiales{order}(100);Ruminococcaceae{family}(100);Oscillibacter{genus}(95);Unassigned{species}(47)	Bacteria	Firmicutes	Clostridia	Clostridiales	Ruminococcaceae	Oscillibacter	Unassigned
OTU1011	0	1	0	0	0	0	0	0	0	0	0	0	0	0	1	Bacteria{superkingdom}(100);Firmicutes{phylum}(100);Clostridia{class}(100);Clostridiales{order}(100);Ruminococcaceae{family}(100);Unassigned{genus}(72);Unassigned{species}(60)	Bacteria	Firmicutes	Clostridia	Clostridiales	Ruminococcaceae	Unassigned	Unassigned
OTU1012	10	3	9	0	4	0	8	3	5	0	0	0	2	0	44	Bacteria{superkingdom}(100);Firmicutes{phylum}(100);Clostridia{class}(100);Clostridiales{order}(100);Lachnospiraceae{family}(100);Unassigned{genus}(55);Unassigned{species}(47)	Bacteria	Firmicutes	Clostridia	Clostridiales	Lachnospiraceae	Unassigned	Unassigned
OTU1013	0	0	0	0	0	0	0	0	1	1	0	0	0	0	2	Bacteria{superkingdom}(100);Firmicutes{phylum}(100);Clostridia{class}(100);Clostridiales{order}(100);{family}(100);{genus}(100);bacterium_YE57{species}(93)	Bacteria	Firmicutes	Clostridia	Clostridiales			bacterium_YE57
OTU1014	0	52	40	8	9724	0	391	1	0	0	0	37	0	0	10253	Bacteria{superkingdom}(100);Firmicutes{phylum}(100);Clostridia{class}(100);Clostridiales{order}(100);Lachnospiraceae{family}(100);{genus}(96);Unassigned{species}(71)	Bacteria	Firmicutes	Clostridia	Clostridiales	Lachnospiraceae		Unassigned
OTU1015	1	2	3	0	4	2	6	0	1	0	1	3	4	3	30	Bacteria{superkingdom}(100);Firmicutes{phylum}(100);Clostridia{class}(100);Clostridiales{order}(100);Ruminococcaceae{family}(100);Intestinimonas{genus}(85);Unassigned{species}(65)	Bacteria	Firmicutes	Clostridia	Clostridiales	Ruminococcaceae	Intestinimonas	Unassigned
OTU1016	0	0	0	0	0	0	0	0	0	0	0	0	1	0	1	Bacteria{superkingdom}(100);Cyanobacteria/Chloroplast{phylum}(100);Chloroplast{class}(100);{order}(100);Chloroplast{family}(100);Streptophyta{genus}(100);Unassigned{species}(49)	Bacteria	Cyanobacteria/Chloroplast	Chloroplast		Chloroplast	Streptophyta	Unassigned
OTU1017	0	0	2	2	5	0	1	4	0	12	1	0	26	18	71	Bacteria{superkingdom}(100);Firmicutes{phylum}(100);Clostridia{class}(100);Clostridiales{order}(100);Ruminococcaceae{family}(99);Anaerobacterium{genus}(92);Unassigned{species}(67)	Bacteria	Firmicutes	Clostridia	Clostridiales	Ruminococcaceae	Anaerobacterium	Unassigned
OTU1018	0	0	0	1	1	0	0	1	0	0	1	2	0	0	6	Bacteria{superkingdom}(100);Firmicutes{phylum}(100);Unassigned{class}(49);Unassigned{order}(49);Unassigned{family}(49);Unassigned{genus}(49);Unassigned{species}(0)	Bacteria	Firmicutes	Unassigned	Unassigned	Unassigned	Unassigned	Unassigned
OTU1019	5	0	2	0	224	4	1	1	1	10	9	3	4	0	264	Bacteria{superkingdom}(100);Firmicutes{phylum}(100);Clostridia{class}(100);Clostridiales{order}(100);Ruminococcaceae{family}(100);Oscillibacter{genus}(100);uncultured_bacterium{species}(85)	Bacteria	Firmicutes	Clostridia	Clostridiales	Ruminococcaceae	Oscillibacter	uncultured_bacterium
OTU1020	0	0	0	0	0	0	1	0	0	0	1	0	0	0	2	Bacteria{superkingdom}(100);Firmicutes{phylum}(100);Clostridia{class}(100);Clostridiales{order}(100);Lachnospiraceae{family}(98);Unassigned{genus}(74);Unassigned{species}(23)	Bacteria	Firmicutes	Clostridia	Clostridiales	Lachnospiraceae	Unassigned	Unassigned
OTU1021	94	0	3	306	259	1	282	110	1	76	275	2	1047	6	2462	Bacteria{superkingdom}(100);Firmicutes{phylum}(100);Clostridia{class}(100);Clostridiales{order}(100);Lachnospiraceae{family}(100);Unassigned{genus}(46);Unassigned{species}(4)	Bacteria	Firmicutes	Clostridia	Clostridiales	Lachnospiraceae	Unassigned	Unassigned
OTU1022	2	6	1	1	8	4	2	8	4	0	1	2	1	1	41	Bacteria{superkingdom}(100);Firmicutes{phylum}(100);Clostridia{class}(100);Clostridiales{order}(100);Ruminococcaceae{family}(100);Oscillibacter{genus}(100);Unassigned{species}(34)	Bacteria	Firmicutes	Clostridia	Clostridiales	Ruminococcaceae	Oscillibacter	Unassigned
OTU1023	0	0	0	0	9	0	0	0	1	5	8	0	2	2	27	Bacteria{superkingdom}(100);Firmicutes{phylum}(100);Clostridia{class}(100);Clostridiales{order}(100);Lachnospiraceae{family}(100);Unassigned{genus}(77);Unassigned{species}(74)	Bacteria	Firmicutes	Clostridia	Clostridiales	Lachnospiraceae	Unassigned	Unassigned
OTU1024	2	1	1	2	0	0	0	0	3	0	7	0	0	1	17	Bacteria{superkingdom}(100);Firmicutes{phylum}(100);Clostridia{class}(100);Clostridiales{order}(100);Lachnospiraceae{family}(97);Unassigned{genus}(55);Unassigned{species}(8)	Bacteria	Firmicutes	Clostridia	Clostridiales	Lachnospiraceae	Unassigned	Unassigned
OTU1025	42	2	22	39	26	143	0	6	3	22	7	11	84	3	410	Bacteria{superkingdom}(100);Proteobacteria{phylum}(100);Deltaproteobacteria{class}(100);Bdellovibrionales{order}(100);Bdellovibrionaceae{family}(100);Vampirovibrio{genus}(100);uncultured_rumen_bacterium{species}(94)	Bacteria	Proteobacteria	Deltaproteobacteria	Bdellovibrionales	Bdellovibrionaceae	Vampirovibrio	uncultured_rumen_bacterium
OTU1026	0	2	0	0	1	0	3	1	0	0	0	1	1	0	9	Bacteria{superkingdom}(100);Firmicutes{phylum}(100);Clostridia{class}(100);Clostridiales{order}(100);Lachnospiraceae{family}(100);Clostridium_XlVb{genus}(100);Unassigned{species}(46)	Bacteria	Firmicutes	Clostridia	Clostridiales	Lachnospiraceae	Clostridium_XlVb	Unassigned
OTU1027	0	0	0	0	2	0	0	1	1	2	0	5	0	2	13	Bacteria{superkingdom}(100);Firmicutes{phylum}(100);Clostridia{class}(100);Clostridiales{order}(100);Ruminococcaceae{family}(90);Unassigned{genus}(79);Unassigned{species}(73)	Bacteria	Firmicutes	Clostridia	Clostridiales	Ruminococcaceae	Unassigned	Unassigned
OTU1028	0	1	0	0	0	0	0	0	0	0	0	0	0	0	1	Bacteria{superkingdom}(100);Firmicutes{phylum}(100);Clostridia{class}(99);Clostridiales{order}(99);Ruminococcaceae{family}(99);Unassigned{genus}(57);Unassigned{species}(28)	Bacteria	Firmicutes	Clostridia	Clostridiales	Ruminococcaceae	Unassigned	Unassigned
OTU1029	5	3	2	2	0	1	1	2	16	2	0	7	0	1	42	Bacteria{superkingdom}(100);Firmicutes{phylum}(100);Unassigned{class}(67);Unassigned{order}(67);Unassigned{family}(51);Unassigned{genus}(51);Unassigned{species}(20)	Bacteria	Firmicutes	Unassigned	Unassigned	Unassigned	Unassigned	Unassigned
OTU1030	0	0	0	0	0	0	0	2	0	0	0	0	2	0	4	Bacteria{superkingdom}(100);Firmicutes{phylum}(100);Clostridia{class}(100);Clostridiales{order}(100);Lachnospiraceae{family}(99);Murimonas{genus}(90);Unassigned{species}(71)	Bacteria	Firmicutes	Clostridia	Clostridiales	Lachnospiraceae	Murimonas	Unassigned
OTU1031	0	3	0	0	0	0	6	0	0	2	0	0	0	0	11	Bacteria{superkingdom}(100);Firmicutes{phylum}(100);Clostridia{class}(100);Clostridiales{order}(100);Lachnospiraceae{family}(100);Acetatifactor{genus}(100);uncultured_bacterium{species}(100)	Bacteria	Firmicutes	Clostridia	Clostridiales	Lachnospiraceae	Acetatifactor	uncultured_bacterium
OTU1032	6	3	6	34	0	0	0	13	0	19	3	9	6	16	115	Bacteria{superkingdom}(100);Firmicutes{phylum}(85);Clostridia{class}(85);Clostridiales{order}(85);Unassigned{family}(68);Unassigned{genus}(64);Unassigned{species}(53)	Bacteria	Firmicutes	Clostridia	Clostridiales	Unassigned	Unassigned	Unassigned
OTU1033	5	0	2	1	4	16	14	2	2	3	4	1	4	0	58	Bacteria{superkingdom}(100);Firmicutes{phylum}(100);Clostridia{class}(100);Clostridiales{order}(100);Ruminococcaceae{family}(100);Unassigned{genus}(42);Unassigned{species}(25)	Bacteria	Firmicutes	Clostridia	Clostridiales	Ruminococcaceae	Unassigned	Unassigned
OTU1034	1	1	1	0	1	0	0	0	0	0	0	2	1	0	7	Bacteria{superkingdom}(100);Firmicutes{phylum}(100);Clostridia{class}(100);Clostridiales{order}(100);Ruminococcaceae{family}(95);Unassigned{genus}(58);Unassigned{species}(34)	Bacteria	Firmicutes	Clostridia	Clostridiales	Ruminococcaceae	Unassigned	Unassigned
OTU1035	0	0	1	1	2	0	0	0	0	2	7	0	2	6	21	Bacteria{superkingdom}(100);Proteobacteria{phylum}(100);Gammaproteobacteria{class}(100);Pasteurellales{order}(100);Pasteurellaceae{family}(100);{genus}(92);Unassigned{species}(57)	Bacteria	Proteobacteria	Gammaproteobacteria	Pasteurellales	Pasteurellaceae		Unassigned
OTU1036	94	35	244	373	24	1	0	223	0	2	191	6	5	0	1198	Bacteria{superkingdom}(100);Firmicutes{phylum}(100);Clostridia{class}(100);Clostridiales{order}(100);Ruminococcaceae{family}(100);{genus}(88);Unassigned{species}(75)	Bacteria	Firmicutes	Clostridia	Clostridiales	Ruminococcaceae		Unassigned
OTU1037	0	0	1	0	1	1	2	0	1	0	1	0	0	0	7	Bacteria{superkingdom}(100);Firmicutes{phylum}(100);Clostridia{class}(100);Clostridiales{order}(100);Lachnospiraceae{family}(100);Fusicatenibacter{genus}(100);uncultured_organism{species}(100)	Bacteria	Firmicutes	Clostridia	Clostridiales	Lachnospiraceae	Fusicatenibacter	uncultured_organism
OTU1038	2	47	0	0	41	0	32	5	9	35	0	30	55	3	259	Bacteria{superkingdom}(100);Firmicutes{phylum}(100);Clostridia{class}(100);Clostridiales{order}(100);Ruminococcaceae{family}(93);Unassigned{genus}(61);Unassigned{species}(51)	Bacteria	Firmicutes	Clostridia	Clostridiales	Ruminococcaceae	Unassigned	Unassigned
OTU1039	0	3	0	1	0	0	1	0	0	0	0	1	0	0	6	Bacteria{superkingdom}(100);Unassigned{phylum}(62);Unassigned{class}(62);Unassigned{order}(62);Unassigned{family}(61);Unassigned{genus}(61);Unassigned{species}(49)	Bacteria	Unassigned	Unassigned	Unassigned	Unassigned	Unassigned	Unassigned
OTU1040	3	1	0	5	0	0	0	0	0	0	0	3	0	1	13	Bacteria{superkingdom}(100);Unassigned{phylum}(61);Unassigned{class}(61);Unassigned{order}(61);Unassigned{family}(59);Unassigned{genus}(59);Unassigned{species}(50)	Bacteria	Unassigned	Unassigned	Unassigned	Unassigned	Unassigned	Unassigned
OTU1041	0	0	3	1	0	0	0	0	1	0	111	5	1	0	122	Bacteria{superkingdom}(100);Firmicutes{phylum}(100);Clostridia{class}(99);Clostridiales{order}(99);Ruminococcaceae{family}(98);Unassigned{genus}(40);Unassigned{species}(19)	Bacteria	Firmicutes	Clostridia	Clostridiales	Ruminococcaceae	Unassigned	Unassigned
OTU1042	2	10	26	7	55	17	48	11	15	4	11	5	13	2	226	Bacteria{superkingdom}(100);Firmicutes{phylum}(100);Clostridia{class}(100);Clostridiales{order}(100);Ruminococcaceae{family}(100);Oscillibacter{genus}(100);Unassigned{species}(73)	Bacteria	Firmicutes	Clostridia	Clostridiales	Ruminococcaceae	Oscillibacter	Unassigned
OTU1043	0	0	0	0	1	0	0	0	0	0	0	0	0	0	1	Bacteria{superkingdom}(100);Firmicutes{phylum}(90);Clostridia{class}(90);Clostridiales{order}(90);Ruminococcaceae{family}(90);Oscillibacter{genus}(81);Unassigned{species}(69)	Bacteria	Firmicutes	Clostridia	Clostridiales	Ruminococcaceae	Oscillibacter	Unassigned
OTU1044	32	5	82	229	74	93	2	7	16	21	147	21	45	30	804	Bacteria{superkingdom}(100);Bacteroidetes{phylum}(100);Bacteroidia{class}(100);Bacteroidales{order}(100);Prevotellaceae{family}(100);Prevotella{genus}(100);uncultured_Bacteroidetes_bacterium{species}(97)	Bacteria	Bacteroidetes	Bacteroidia	Bacteroidales	Prevotellaceae	Prevotella	uncultured_Bacteroidetes_bacterium
OTU1045	4	0	0	0	0	0	0	0	0	0	0	0	1	1	6	Bacteria{superkingdom}(100);Firmicutes{phylum}(100);Clostridia{class}(100);Clostridiales{order}(100);Ruminococcaceae{family}(100);{genus}(80);Unassigned{species}(41)	Bacteria	Firmicutes	Clostridia	Clostridiales	Ruminococcaceae		Unassigned
OTU1046	18	11	129	0	147	1	0	0	1	0	0	3	0	0	310	Bacteria{superkingdom}(100);Firmicutes{phylum}(100);Clostridia{class}(100);Clostridiales{order}(100);Lachnospiraceae{family}(100);{genus}(90);Unassigned{species}(65)	Bacteria	Firmicutes	Clostridia	Clostridiales	Lachnospiraceae		Unassigned
OTU1047	0	0	0	3	2	0	2	1	0	0	0	0	1	0	9	Bacteria{superkingdom}(100);Firmicutes{phylum}(100);Clostridia{class}(100);Clostridiales{order}(100);Ruminococcaceae{family}(100);Unassigned{genus}(73);Unassigned{species}(73)	Bacteria	Firmicutes	Clostridia	Clostridiales	Ruminococcaceae	Unassigned	Unassigned
OTU1048	13	0	3	0	3	1	0	1	0	1	1	0	0	41	64	Bacteria{superkingdom}(100);Firmicutes{phylum}(100);Clostridia{class}(100);Clostridiales{order}(100);Ruminococcaceae{family}(95);Anaerobacterium{genus}(94);Unassigned{species}(52)	Bacteria	Firmicutes	Clostridia	Clostridiales	Ruminococcaceae	Anaerobacterium	Unassigned
OTU1049	2	2	78	1	350	132	2	8	3	6	52	0	24	8	668	Bacteria{superkingdom}(100);Firmicutes{phylum}(100);Clostridia{class}(100);Clostridiales{order}(100);Lachnospiraceae{family}(100);Unassigned{genus}(46);Unassigned{species}(38)	Bacteria	Firmicutes	Clostridia	Clostridiales	Lachnospiraceae	Unassigned	Unassigned
OTU1050	15	0	1	1	0	0	0	1	0	0	0	0	0	1	19	Bacteria{superkingdom}(100);Firmicutes{phylum}(100);Clostridia{class}(100);Clostridiales{order}(100);Ruminococcaceae{family}(100);Oscillibacter{genus}(100);Unassigned{species}(70)	Bacteria	Firmicutes	Clostridia	Clostridiales	Ruminococcaceae	Oscillibacter	Unassigned
OTU1051	11	5	9	7	3	1	3	0	0	6	1	17	2	2	67	Bacteria{superkingdom}(100);Firmicutes{phylum}(100);Negativicutes{class}(100);Selenomonadales{order}(100);Veillonellaceae{family}(100);Veillonella{genus}(100);uncultured_organism{species}(99)	Bacteria	Firmicutes	Negativicutes	Selenomonadales	Veillonellaceae	Veillonella	uncultured_organism
OTU1052	0	0	0	1	0	0	0	0	0	1	0	0	0	1	3	Bacteria{superkingdom}(100);Firmicutes{phylum}(99);{class}(99);{order}(99);{family}(99);{genus}(99);Unassigned{species}(75)	Bacteria	Firmicutes					Unassigned
OTU1053	0	6	3	1	0	3	0	3	0	3	0	0	0	0	19	Bacteria{superkingdom}(100);Firmicutes{phylum}(100);Clostridia{class}(100);Clostridiales{order}(100);Christensenellaceae{family}(93);Christensenella{genus}(93);Unassigned{species}(29)	Bacteria	Firmicutes	Clostridia	Clostridiales	Christensenellaceae	Christensenella	Unassigned
OTU1054	0	0	0	5	0	0	0	0	0	4	0	0	0	0	9	Bacteria{superkingdom}(100);Firmicutes{phylum}(100);Clostridia{class}(100);Clostridiales{order}(100);Ruminococcaceae{family}(100);Unassigned{genus}(55);Unassigned{species}(17)	Bacteria	Firmicutes	Clostridia	Clostridiales	Ruminococcaceae	Unassigned	Unassigned
OTU1055	0	0	1	0	0	0	1	0	0	0	0	0	0	0	2	Bacteria{superkingdom}(100);Fusobacteria{phylum}(100);Fusobacteriia{class}(100);Fusobacteriales{order}(100);Leptotrichiaceae{family}(100);Leptotrichia{genus}(100);Unassigned{species}(44)	Bacteria	Fusobacteria	Fusobacteriia	Fusobacteriales	Leptotrichiaceae	Leptotrichia	Unassigned
OTU1056	0	0	0	0	0	0	0	0	0	1	0	0	1	1	3	Bacteria{superkingdom}(100);Firmicutes{phylum}(100);Bacilli{class}(100);Lactobacillales{order}(99);Aerococcaceae{family}(99);Unassigned{genus}(60);Unassigned{species}(58)	Bacteria	Firmicutes	Bacilli	Lactobacillales	Aerococcaceae	Unassigned	Unassigned
OTU1057	1	2	0	0	2	2	0	2	0	0	0	1	0	1	11	Bacteria{superkingdom}(100);Firmicutes{phylum}(100);Clostridia{class}(100);Clostridiales{order}(100);Ruminococcaceae{family}(100);Unassigned{genus}(77);Unassigned{species}(76)	Bacteria	Firmicutes	Clostridia	Clostridiales	Ruminococcaceae	Unassigned	Unassigned
OTU1058	9	1	1	10	1	6	2	1	1	0	0	3	0	5	40	Bacteria{superkingdom}(100);Firmicutes{phylum}(100);Clostridia{class}(100);Clostridiales{order}(100);Ruminococcaceae{family}(100);{genus}(100);Ruminococcaceae_bacterium_GD6{species}(100)	Bacteria	Firmicutes	Clostridia	Clostridiales	Ruminococcaceae		Ruminococcaceae_bacterium_GD6
OTU1059	0	0	0	2	0	0	0	0	0	0	2	3	0	0	7	Bacteria{superkingdom}(100);Unassigned{phylum}(44);Unassigned{class}(44);Unassigned{order}(44);Unassigned{family}(44);Unassigned{genus}(44);Unassigned{species}(44)	Bacteria	Unassigned	Unassigned	Unassigned	Unassigned	Unassigned	Unassigned
OTU1060	12	3	10	5	69	4	12	9	16	9	2	9	17	1	178	Bacteria{superkingdom}(100);Firmicutes{phylum}(100);Clostridia{class}(100);Clostridiales{order}(100);Ruminococcaceae{family}(100);Oscillibacter{genus}(85);Unassigned{species}(46)	Bacteria	Firmicutes	Clostridia	Clostridiales	Ruminococcaceae	Oscillibacter	Unassigned
OTU1061	1	0	0	0	0	0	1	0	1	1	0	0	0	0	4	Bacteria{superkingdom}(100);Firmicutes{phylum}(100);Unassigned{class}(58);Unassigned{order}(58);Unassigned{family}(37);Unassigned{genus}(37);Unassigned{species}(33)	Bacteria	Firmicutes	Unassigned	Unassigned	Unassigned	Unassigned	Unassigned
OTU1062	0	0	1	1	0	1	0	0	0	2	0	0	1	0	6	Bacteria{superkingdom}(100);Bacteroidetes{phylum}(100);Bacteroidia{class}(100);Bacteroidales{order}(100);Porphyromonadaceae{family}(100);{genus}(95);Unassigned{species}(47)	Bacteria	Bacteroidetes	Bacteroidia	Bacteroidales	Porphyromonadaceae		Unassigned
OTU1063	26	0	23	0	35	0	9	3	41	14	0	7	8	1	167	Bacteria{superkingdom}(100);Proteobacteria{phylum}(100);Deltaproteobacteria{class}(100);Bdellovibrionales{order}(99);Bdellovibrionaceae{family}(99);Vampirovibrio{genus}(99);uncultured_rumen_bacterium{species}(89)	Bacteria	Proteobacteria	Deltaproteobacteria	Bdellovibrionales	Bdellovibrionaceae	Vampirovibrio	uncultured_rumen_bacterium
OTU1064	1	0	4	0	0	0	0	0	0	2	0	1	0	0	8	Bacteria{superkingdom}(100);Firmicutes{phylum}(100);Clostridia{class}(100);Clostridiales{order}(100);Unassigned{family}(79);Unassigned{genus}(37);Unassigned{species}(22)	Bacteria	Firmicutes	Clostridia	Clostridiales	Unassigned	Unassigned	Unassigned
OTU1065	0	0	0	0	0	77	0	0	0	0	3	0	0	0	80	Bacteria{superkingdom}(100);Firmicutes{phylum}(100);Clostridia{class}(100);Clostridiales{order}(100);Ruminococcaceae{family}(100);Clostridium_IV{genus}(81);Unassigned{species}(54)	Bacteria	Firmicutes	Clostridia	Clostridiales	Ruminococcaceae	Clostridium_IV	Unassigned
OTU1066	0	0	0	0	0	0	0	0	0	1	1	0	1	0	3	Bacteria{superkingdom}(100);Firmicutes{phylum}(100);Clostridia{class}(100);Clostridiales{order}(100);Lachnospiraceae{family}(88);Unassigned{genus}(70);Unassigned{species}(8)	Bacteria	Firmicutes	Clostridia	Clostridiales	Lachnospiraceae	Unassigned	Unassigned
OTU1067	3	0	0	9	2	0	0	0	0	0	0	0	0	0	14	Bacteria{superkingdom}(100);Firmicutes{phylum}(100);Clostridia{class}(100);Clostridiales{order}(100);Lachnospiraceae{family}(100);Unassigned{genus}(54);Unassigned{species}(20)	Bacteria	Firmicutes	Clostridia	Clostridiales	Lachnospiraceae	Unassigned	Unassigned
OTU1068	0	2	0	1	0	2	1	2	3	0	0	1	0	0	12	Bacteria{superkingdom}(100);Firmicutes{phylum}(84);Bacilli{class}(84);Lactobacillales{order}(84);Lactobacillaceae{family}(81);Unassigned{genus}(47);Unassigned{species}(1)	Bacteria	Firmicutes	Bacilli	Lactobacillales	Lactobacillaceae	Unassigned	Unassigned
OTU1069	0	1	0	0	0	0	1	1	1	1	0	2	0	1	8	Bacteria{superkingdom}(100);Unassigned{phylum}(74);Unassigned{class}(74);Unassigned{order}(74);Unassigned{family}(74);Unassigned{genus}(74);Unassigned{species}(16)	Bacteria	Unassigned	Unassigned	Unassigned	Unassigned	Unassigned	Unassigned
OTU1070	13	5	2	4	1	16	12	3	5	2	8	6	5	1	83	Bacteria{superkingdom}(100);Firmicutes{phylum}(100);Clostridia{class}(100);Clostridiales{order}(100);Ruminococcaceae{family}(100);Unassigned{genus}(57);Unassigned{species}(25)	Bacteria	Firmicutes	Clostridia	Clostridiales	Ruminococcaceae	Unassigned	Unassigned
OTU1071	19	32	8	29	1	0	0	17	9	8	26	27	12	28	216	Bacteria{superkingdom}(100);Firmicutes{phylum}(100);Clostridia{class}(100);Clostridiales{order}(100);{family}(96);{genus}(96);uncultured_Alkalibacter_sp.{species}(86)	Bacteria	Firmicutes	Clostridia	Clostridiales			uncultured_Alkalibacter_sp.
OTU1072	35	7	53	193	41	6	6	9	0	4	59	30	27	5	475	Bacteria{superkingdom}(100);Proteobacteria{phylum}(100);Gammaproteobacteria{class}(100);Pasteurellales{order}(100);Pasteurellaceae{family}(100);Unassigned{genus}(58);Unassigned{species}(55)	Bacteria	Proteobacteria	Gammaproteobacteria	Pasteurellales	Pasteurellaceae	Unassigned	Unassigned
OTU1073	0	9	3	5	51	18	5	3	8	0	7	0	6	3	118	Bacteria{superkingdom}(100);Firmicutes{phylum}(100);Clostridia{class}(100);Clostridiales{order}(100);Lachnospiraceae{family}(100);Unassigned{genus}(65);Unassigned{species}(62)	Bacteria	Firmicutes	Clostridia	Clostridiales	Lachnospiraceae	Unassigned	Unassigned
OTU1074	40	12	0	0	1	0	5	0	12	1	2	3	5	1	82	Bacteria{superkingdom}(100);Firmicutes{phylum}(100);Clostridia{class}(100);Clostridiales{order}(100);Lachnospiraceae{family}(100);Unassigned{genus}(75);Unassigned{species}(75)	Bacteria	Firmicutes	Clostridia	Clostridiales	Lachnospiraceae	Unassigned	Unassigned
OTU1075	1	2	4	0	2	0	0	0	0	0	2	0	1	0	12	Bacteria{superkingdom}(100);Firmicutes{phylum}(100);Clostridia{class}(100);Clostridiales{order}(100);Lachnospiraceae{family}(99);Unassigned{genus}(59);Unassigned{species}(35)	Bacteria	Firmicutes	Clostridia	Clostridiales	Lachnospiraceae	Unassigned	Unassigned
OTU1076	1	0	1	0	0	1	0	2	1	3	2	1	3	2	17	Bacteria{superkingdom}(100);Bacteroidetes{phylum}(100);Bacteroidia{class}(100);Bacteroidales{order}(100);Prevotellaceae{family}(98);Prevotella{genus}(98);Unassigned{species}(37)	Bacteria	Bacteroidetes	Bacteroidia	Bacteroidales	Prevotellaceae	Prevotella	Unassigned
OTU1077	1	2	11	5	3	2	11	6	3	7	1	3	12	4	71	Bacteria{superkingdom}(100);Firmicutes{phylum}(100);Clostridia{class}(100);Clostridiales{order}(100);Catabacteriaceae{family}(100);Catabacter{genus}(100);uncultured_Clostridiales_bacterium{species}(100)	Bacteria	Firmicutes	Clostridia	Clostridiales	Catabacteriaceae	Catabacter	uncultured_Clostridiales_bacterium
OTU1078	0	1	0	1	0	1	0	1	1	0	0	0	0	0	5	Bacteria{superkingdom}(100);Bacteroidetes{phylum}(100);Bacteroidia{class}(100);Bacteroidales{order}(100);Prevotellaceae{family}(100);Prevotella{genus}(100);Unassigned{species}(79)	Bacteria	Bacteroidetes	Bacteroidia	Bacteroidales	Prevotellaceae	Prevotella	Unassigned
OTU1079	0	0	1	12	0	0	0	0	0	0	1	0	1	0	15	Bacteria{superkingdom}(100);Firmicutes{phylum}(100);Clostridia{class}(100);Clostridiales{order}(100);Lachnospiraceae{family}(100);Unassigned{genus}(64);Unassigned{species}(33)	Bacteria	Firmicutes	Clostridia	Clostridiales	Lachnospiraceae	Unassigned	Unassigned
OTU1080	0	0	0	0	0	0	0	0	0	1	0	0	0	0	1	Bacteria{superkingdom}(100);Firmicutes{phylum}(92);Clostridia{class}(92);Clostridiales{order}(92);{family}(92);{genus}(92);Unassigned{species}(20)	Bacteria	Firmicutes	Clostridia	Clostridiales			Unassigned
OTU1081	7	2	8	0	26	0	7	0	8	8	0	1	3	2	72	Bacteria{superkingdom}(100);Proteobacteria{phylum}(100);Deltaproteobacteria{class}(100);Bdellovibrionales{order}(100);Bdellovibrionaceae{family}(100);Vampirovibrio{genus}(100);Unassigned{species}(73)	Bacteria	Proteobacteria	Deltaproteobacteria	Bdellovibrionales	Bdellovibrionaceae	Vampirovibrio	Unassigned
OTU1082	0	0	0	0	0	0	0	3	0	1	0	0	0	0	4	Bacteria{superkingdom}(100);Firmicutes{phylum}(100);Bacilli{class}(100);Lactobacillales{order}(100);Aerococcaceae{family}(99);Globicatella{genus}(84);Unassigned{species}(69)	Bacteria	Firmicutes	Bacilli	Lactobacillales	Aerococcaceae	Globicatella	Unassigned
OTU1083	0	0	0	0	0	0	0	0	0	0	0	1	0	1	2	Bacteria{superkingdom}(100);Firmicutes{phylum}(100);{class}(100);{order}(100);{family}(100);{genus}(100);uncultured_rumen_bacterium{species}(84)	Bacteria	Firmicutes					uncultured_rumen_bacterium
OTU1084	585	34	58	48	17	3	15	4	67	11	3	2	15	11	873	Bacteria{superkingdom}(100);Firmicutes{phylum}(100);Clostridia{class}(100);Clostridiales{order}(100);Ruminococcaceae{family}(100);Intestinimonas{genus}(95);Unassigned{species}(71)	Bacteria	Firmicutes	Clostridia	Clostridiales	Ruminococcaceae	Intestinimonas	Unassigned
OTU1085	0	0	0	0	0	0	0	0	0	0	0	0	4	0	4	Bacteria{superkingdom}(100);Firmicutes{phylum}(100);Clostridia{class}(100);Clostridiales{order}(100);Unassigned{family}(73);Unassigned{genus}(69);Unassigned{species}(55)	Bacteria	Firmicutes	Clostridia	Clostridiales	Unassigned	Unassigned	Unassigned
OTU1086	0	0	1	1	0	1	1	1	1	0	0	1	1	1	9	Bacteria{superkingdom}(100);Bacteroidetes{phylum}(100);Bacteroidia{class}(100);Bacteroidales{order}(100);Porphyromonadaceae{family}(100);Porphyromonas{genus}(100);Unassigned{species}(67)	Bacteria	Bacteroidetes	Bacteroidia	Bacteroidales	Porphyromonadaceae	Porphyromonas	Unassigned
OTU1087	4	8	5	2	137	148	31	4	5	17	61	2	48	10	482	Bacteria{superkingdom}(100);Firmicutes{phylum}(100);Clostridia{class}(100);Clostridiales{order}(100);Lachnospiraceae{family}(100);Unassigned{genus}(72);Unassigned{species}(48)	Bacteria	Firmicutes	Clostridia	Clostridiales	Lachnospiraceae	Unassigned	Unassigned
OTU1088	0	0	0	0	0	1	5	0	1	0	1	0	1	16	25	Bacteria{superkingdom}(100);Firmicutes{phylum}(100);Clostridia{class}(100);Clostridiales{order}(100);Lachnospiraceae{family}(100);Unassigned{genus}(48);Unassigned{species}(32)	Bacteria	Firmicutes	Clostridia	Clostridiales	Lachnospiraceae	Unassigned	Unassigned
OTU1089	0	10	36	9	45	2	3	1	0	0	7	3	0	0	116	Bacteria{superkingdom}(100);Firmicutes{phylum}(100);Clostridia{class}(100);Clostridiales{order}(100);Lachnospiraceae{family}(100);Unassigned{genus}(73);Unassigned{species}(39)	Bacteria	Firmicutes	Clostridia	Clostridiales	Lachnospiraceae	Unassigned	Unassigned
OTU1090	3	4	1	4	0	4	3	2	3	4	1	2	5	1	37	Bacteria{superkingdom}(100);Firmicutes{phylum}(100);Bacilli{class}(100);Lactobacillales{order}(100);Streptococcaceae{family}(100);Streptococcus{genus}(100);Unassigned{species}(63)	Bacteria	Firmicutes	Bacilli	Lactobacillales	Streptococcaceae	Streptococcus	Unassigned
OTU1091	1	2	1	1	0	1	1	0	0	0	1	0	1	2	11	Bacteria{superkingdom}(100);Firmicutes{phylum}(100);Clostridia{class}(100);Clostridiales{order}(100);Ruminococcaceae{family}(100);Anaerotruncus{genus}(100);Unassigned{species}(26)	Bacteria	Firmicutes	Clostridia	Clostridiales	Ruminococcaceae	Anaerotruncus	Unassigned
OTU1092	0	1	2	0	1	14	1	0	1	259	8	22	0	0	309	Bacteria{superkingdom}(100);Proteobacteria{phylum}(100);Alphaproteobacteria{class}(100);Rhodospirillales{order}(100);Rhodospirillaceae{family}(100);Aestuariispira{genus}(100);Unassigned{species}(46)	Bacteria	Proteobacteria	Alphaproteobacteria	Rhodospirillales	Rhodospirillaceae	Aestuariispira	Unassigned
OTU1093	2	0	0	1	2	4	4	1	0	1	0	5	0	3	23	Bacteria{superkingdom}(100);Firmicutes{phylum}(100);Clostridia{class}(100);Clostridiales{order}(100);Ruminococcaceae{family}(100);Unassigned{genus}(56);Unassigned{species}(48)	Bacteria	Firmicutes	Clostridia	Clostridiales	Ruminococcaceae	Unassigned	Unassigned
OTU1094	0	0	0	0	0	0	0	0	0	0	1	2	0	0	3	Bacteria{superkingdom}(100);Firmicutes{phylum}(100);Bacilli{class}(100);Lactobacillales{order}(100);Aerococcaceae{family}(100);Facklamia{genus}(100);Unassigned{species}(58)	Bacteria	Firmicutes	Bacilli	Lactobacillales	Aerococcaceae	Facklamia	Unassigned
OTU1095	11	7	1	0	0	0	10	11	0	7	0	5	1	0	53	Bacteria{superkingdom}(100);Firmicutes{phylum}(100);Clostridia{class}(100);Clostridiales{order}(100);Ruminococcaceae{family}(100);Unassigned{genus}(50);Unassigned{species}(30)	Bacteria	Firmicutes	Clostridia	Clostridiales	Ruminococcaceae	Unassigned	Unassigned
OTU1096	0	0	0	0	0	0	0	0	3	0	0	0	0	0	3	Bacteria{superkingdom}(100);Firmicutes{phylum}(84);Bacilli{class}(84);Lactobacillales{order}(84);Lactobacillaceae{family}(81);Unassigned{genus}(62);Unassigned{species}(1)	Bacteria	Firmicutes	Bacilli	Lactobacillales	Lactobacillaceae	Unassigned	Unassigned
OTU1097	0	4	4	14	0	0	0	0	2	1	4	2	0	0	31	Bacteria{superkingdom}(100);Unassigned{phylum}(75);Unassigned{class}(75);Unassigned{order}(75);Unassigned{family}(75);Unassigned{genus}(75);Unassigned{species}(14)	Bacteria	Unassigned	Unassigned	Unassigned	Unassigned	Unassigned	Unassigned
OTU1098	0	0	1	1	0	0	0	0	0	1	0	21	2	0	26	Bacteria{superkingdom}(100);Firmicutes{phylum}(100);Clostridia{class}(100);Clostridiales{order}(100);Lachnospiraceae{family}(100);{genus}(82);Unassigned{species}(21)	Bacteria	Firmicutes	Clostridia	Clostridiales	Lachnospiraceae		Unassigned
OTU1099	125	0	12	1	6	1	0	13	45	1	3	0	3	0	210	Bacteria{superkingdom}(100);Firmicutes{phylum}(100);Clostridia{class}(100);Clostridiales{order}(100);Lachnospiraceae{family}(100);{genus}(88);Unassigned{species}(62)	Bacteria	Firmicutes	Clostridia	Clostridiales	Lachnospiraceae		Unassigned
OTU1100	0	0	16	8	43	0	2	81	8	15	85	2	12	2	274	Bacteria{superkingdom}(100);Firmicutes{phylum}(100);Clostridia{class}(100);Clostridiales{order}(100);Lachnospiraceae{family}(100);Unassigned{genus}(47);Unassigned{species}(23)	Bacteria	Firmicutes	Clostridia	Clostridiales	Lachnospiraceae	Unassigned	Unassigned
OTU1101	31	4	9	1	15	0	7	8	0	3	8	12	13	4	115	Bacteria{superkingdom}(100);Firmicutes{phylum}(100);Unassigned{class}(71);Unassigned{order}(68);Unassigned{family}(29);Unassigned{genus}(25);Unassigned{species}(23)	Bacteria	Firmicutes	Unassigned	Unassigned	Unassigned	Unassigned	Unassigned
OTU1102	0	1	0	0	0	0	1	1	2	1	0	0	2	0	8	Bacteria{superkingdom}(100);Firmicutes{phylum}(100);Clostridia{class}(100);Clostridiales{order}(99);Ruminococcaceae{family}(93);Unassigned{genus}(74);Unassigned{species}(30)	Bacteria	Firmicutes	Clostridia	Clostridiales	Ruminococcaceae	Unassigned	Unassigned
OTU1103	22	8	4	5	5	0	0	7	6	2	3	12	2	1	77	Bacteria{superkingdom}(100);Firmicutes{phylum}(100);{class}(100);{order}(100);{family}(100);{genus}(100);Unassigned{species}(60)	Bacteria	Firmicutes					Unassigned
OTU1104	0	0	2	6	2	1	3	1	2	1	1	3	2	1	25	Bacteria{superkingdom}(100);Firmicutes{phylum}(100);Clostridia{class}(100);Clostridiales{order}(100);Ruminococcaceae{family}(99);Anaerobacterium{genus}(92);Unassigned{species}(48)	Bacteria	Firmicutes	Clostridia	Clostridiales	Ruminococcaceae	Anaerobacterium	Unassigned
OTU1105	0	0	0	3	0	0	0	0	0	0	0	0	0	0	3	Bacteria{superkingdom}(100);Firmicutes{phylum}(100);Clostridia{class}(100);Clostridiales{order}(100);Lachnospiraceae{family}(100);Unassigned{genus}(35);Unassigned{species}(28)	Bacteria	Firmicutes	Clostridia	Clostridiales	Lachnospiraceae	Unassigned	Unassigned
OTU1106	5	1	0	0	4	0	5	0	0	2	0	0	1	0	18	Bacteria{superkingdom}(100);Firmicutes{phylum}(100);Clostridia{class}(100);Clostridiales{order}(100);Lachnospiraceae{family}(100);Clostridium_XlVb{genus}(100);Unassigned{species}(73)	Bacteria	Firmicutes	Clostridia	Clostridiales	Lachnospiraceae	Clostridium_XlVb	Unassigned
OTU1107	0	0	2	0	1	11	1	0	0	0	0	0	1	0	16	Bacteria{superkingdom}(100);Firmicutes{phylum}(100);Clostridia{class}(100);Clostridiales{order}(100);Unassigned{family}(53);Unassigned{genus}(45);Unassigned{species}(43)	Bacteria	Firmicutes	Clostridia	Clostridiales	Unassigned	Unassigned	Unassigned
OTU1108	0	6	0	0	0	0	4	2	0	1	2	0	0	0	15	Bacteria{superkingdom}(100);Firmicutes{phylum}(100);Clostridia{class}(100);Clostridiales{order}(100);Ruminococcaceae{family}(98);{genus}(97);Unassigned{species}(60)	Bacteria	Firmicutes	Clostridia	Clostridiales	Ruminococcaceae		Unassigned
OTU1109	0	1	0	0	4005	0	12	0	0	0	0	0	0	0	4018	Bacteria{superkingdom}(100);Firmicutes{phylum}(100);Clostridia{class}(100);Clostridiales{order}(100);Lachnospiraceae{family}(100);Unassigned{genus}(55);Unassigned{species}(25)	Bacteria	Firmicutes	Clostridia	Clostridiales	Lachnospiraceae	Unassigned	Unassigned
OTU1110	1	1	0	1	4	6	4	0	0	1	2	0	1	3	24	Bacteria{superkingdom}(100);Firmicutes{phylum}(100);Clostridia{class}(100);Clostridiales{order}(100);Ruminococcaceae{family}(100);{genus}(80);Unassigned{species}(55)	Bacteria	Firmicutes	Clostridia	Clostridiales	Ruminococcaceae		Unassigned
OTU1111	0	0	0	7	0	0	0	24	2	85	1	9	0	29	157	Bacteria{superkingdom}(100);Firmicutes{phylum}(100);Clostridia{class}(100);Clostridiales{order}(100);Lachnospiraceae{family}(100);Unassigned{genus}(74);Unassigned{species}(20)	Bacteria	Firmicutes	Clostridia	Clostridiales	Lachnospiraceae	Unassigned	Unassigned
OTU1112	3	1	3	2	1	0	1	0	0	0	3	1	0	0	15	Bacteria{superkingdom}(100);Firmicutes{phylum}(100);Clostridia{class}(100);Clostridiales{order}(100);Ruminococcaceae{family}(100);{genus}(99);uncultured_rumen_bacterium{species}(90)	Bacteria	Firmicutes	Clostridia	Clostridiales	Ruminococcaceae		uncultured_rumen_bacterium
OTU1113	5	0	3	1	1	1	1	0	0	0	0	1	2	1	16	Bacteria{superkingdom}(100);Proteobacteria{phylum}(100);Gammaproteobacteria{class}(100);Pasteurellales{order}(100);Pasteurellaceae{family}(100);Haemophilus{genus}(83);Unassigned{species}(67)	Bacteria	Proteobacteria	Gammaproteobacteria	Pasteurellales	Pasteurellaceae	Haemophilus	Unassigned
OTU1114	1	0	0	0	0	0	1	2	0	1	0	1	1	0	7	Bacteria{superkingdom}(100);Firmicutes{phylum}(100);Clostridia{class}(100);Clostridiales{order}(100);Ruminococcaceae{family}(82);Unassigned{genus}(69);Unassigned{species}(69)	Bacteria	Firmicutes	Clostridia	Clostridiales	Ruminococcaceae	Unassigned	Unassigned
OTU1115	6	2	4	0	5	0	5	3	3	0	0	1	0	0	29	Bacteria{superkingdom}(100);Firmicutes{phylum}(100);Clostridia{class}(100);Clostridiales{order}(100);Ruminococcaceae{family}(100);Unassigned{genus}(71);Unassigned{species}(61)	Bacteria	Firmicutes	Clostridia	Clostridiales	Ruminococcaceae	Unassigned	Unassigned
OTU1116	6	13	10	10	14	27	6	3	21	3	2	14	2	2	133	Bacteria{superkingdom}(100);Firmicutes{phylum}(100);Clostridia{class}(100);Clostridiales{order}(100);Ruminococcaceae{family}(100);Unassigned{genus}(23);Unassigned{species}(18)	Bacteria	Firmicutes	Clostridia	Clostridiales	Ruminococcaceae	Unassigned	Unassigned
OTU1117	15	10	7	26	33	3	2	3	4	0	0	2	1	0	106	Bacteria{superkingdom}(100);Firmicutes{phylum}(100);Clostridia{class}(100);Clostridiales{order}(100);Lachnospiraceae{family}(100);Marvinbryantia{genus}(88);uncultured_bacterium{species}(88)	Bacteria	Firmicutes	Clostridia	Clostridiales	Lachnospiraceae	Marvinbryantia	uncultured_bacterium
OTU1118	106	1	0	6	16	0	5	5	26	0	0	1	1	0	167	Bacteria{superkingdom}(100);Firmicutes{phylum}(100);Clostridia{class}(100);Clostridiales{order}(100);Lachnospiraceae{family}(100);Unassigned{genus}(60);Unassigned{species}(15)	Bacteria	Firmicutes	Clostridia	Clostridiales	Lachnospiraceae	Unassigned	Unassigned
OTU1119	1	3	0	0	3	1	6	0	0	0	2	0	0	0	16	Bacteria{superkingdom}(100);Firmicutes{phylum}(100);Clostridia{class}(100);Clostridiales{order}(100);Ruminococcaceae{family}(100);Unassigned{genus}(40);Unassigned{species}(40)	Bacteria	Firmicutes	Clostridia	Clostridiales	Ruminococcaceae	Unassigned	Unassigned
OTU1120	0	1	0	0	0	0	0	1	0	1	0	1	1	0	5	Bacteria{superkingdom}(100);Firmicutes{phylum}(100);Clostridia{class}(100);Clostridiales{order}(100);Ruminococcaceae{family}(100);Unassigned{genus}(73);Unassigned{species}(65)	Bacteria	Firmicutes	Clostridia	Clostridiales	Ruminococcaceae	Unassigned	Unassigned
OTU1121	0	0	0	2	0	0	0	0	0	0	0	0	0	0	2	Bacteria{superkingdom}(100);Firmicutes{phylum}(100);Clostridia{class}(100);Clostridiales{order}(100);Ruminococcaceae{family}(100);Unassigned{genus}(50);Unassigned{species}(48)	Bacteria	Firmicutes	Clostridia	Clostridiales	Ruminococcaceae	Unassigned	Unassigned
OTU1122	3	2	3	0	1	1	3	0	2	0	0	0	0	0	15	Bacteria{superkingdom}(100);Firmicutes{phylum}(100);Clostridia{class}(100);Clostridiales{order}(100);Ruminococcaceae{family}(100);Unassigned{genus}(33);Unassigned{species}(23)	Bacteria	Firmicutes	Clostridia	Clostridiales	Ruminococcaceae	Unassigned	Unassigned
OTU1123	0	6	4	1	0	0	4	0	1	3	1	0	0	0	20	Bacteria{superkingdom}(100);Firmicutes{phylum}(100);Clostridia{class}(100);Clostridiales{order}(100);Ruminococcaceae{family}(100);Ruminococcus{genus}(100);Unassigned{species}(28)	Bacteria	Firmicutes	Clostridia	Clostridiales	Ruminococcaceae	Ruminococcus	Unassigned
OTU1124	0	0	1	0	0	0	0	1	0	0	0	0	0	0	2	Bacteria{superkingdom}(100);Bacteroidetes{phylum}(100);Bacteroidia{class}(100);Bacteroidales{order}(100);Porphyromonadaceae{family}(100);{genus}(98);uncultured_bacterium{species}(97)	Bacteria	Bacteroidetes	Bacteroidia	Bacteroidales	Porphyromonadaceae		uncultured_bacterium
OTU1125	13	3	7	73	1	0	0	9	6	15	11	11	9	4	162	Bacteria{superkingdom}(100);Firmicutes{phylum}(100);Clostridia{class}(100);Clostridiales{order}(100);Ruminococcaceae{family}(100);{genus}(96);uncultured_Firmicutes_bacterium{species}(86)	Bacteria	Firmicutes	Clostridia	Clostridiales	Ruminococcaceae		uncultured_Firmicutes_bacterium
OTU1126	1	4	9	0	0	0	0	0	1	0	0	0	0	0	15	Bacteria{superkingdom}(100);Firmicutes{phylum}(100);Clostridia{class}(100);Clostridiales{order}(100);Lachnospiraceae{family}(100);Unassigned{genus}(78);Unassigned{species}(25)	Bacteria	Firmicutes	Clostridia	Clostridiales	Lachnospiraceae	Unassigned	Unassigned
OTU1127	0	0	0	0	1	0	0	1	0	1	0	0	0	0	3	Bacteria{superkingdom}(100);Firmicutes{phylum}(100);Clostridia{class}(100);Clostridiales{order}(100);Lachnospiraceae{family}(100);Marvinbryantia{genus}(100);uncultured_bacterium{species}(100)	Bacteria	Firmicutes	Clostridia	Clostridiales	Lachnospiraceae	Marvinbryantia	uncultured_bacterium
OTU1128	0	0	0	0	0	0	0	0	0	0	0	0	1	0	1	Bacteria{superkingdom}(100);Firmicutes{phylum}(89);{class}(89);{order}(89);{family}(89);{genus}(89);Unassigned{species}(28)	Bacteria	Firmicutes					Unassigned
OTU1129	0	0	0	0	0	0	2	0	0	4	0	0	0	0	6	Bacteria{superkingdom}(100);Firmicutes{phylum}(100);Clostridia{class}(100);Clostridiales{order}(100);Catabacteriaceae{family}(100);Catabacter{genus}(100);uncultured_Clostridiales_bacterium{species}(100)	Bacteria	Firmicutes	Clostridia	Clostridiales	Catabacteriaceae	Catabacter	uncultured_Clostridiales_bacterium
OTU1130	0	1	1	1	2	0	0	0	0	1	2	2	0	0	10	Bacteria{superkingdom}(100);Firmicutes{phylum}(100);Clostridia{class}(100);Clostridiales{order}(100);Ruminococcaceae{family}(89);Unassigned{genus}(78);Unassigned{species}(39)	Bacteria	Firmicutes	Clostridia	Clostridiales	Ruminococcaceae	Unassigned	Unassigned
OTU1131	92	2	37	513	0	0	12	11	0	138	77	26	3	0	911	Bacteria{superkingdom}(100);Firmicutes{phylum}(100);Erysipelotrichia{class}(100);Erysipelotrichales{order}(100);Erysipelotrichaceae{family}(100);Clostridium_XVIII{genus}(100);uncultured_Firmicutes_bacterium{species}(100)	Bacteria	Firmicutes	Erysipelotrichia	Erysipelotrichales	Erysipelotrichaceae	Clostridium_XVIII	uncultured_Firmicutes_bacterium
OTU1132	1856	4144	388	614	753	1	614	5207	1437	1176	1419	1881	758	662	20910	Bacteria{superkingdom}(100);Firmicutes{phylum}(100);Clostridia{class}(100);Clostridiales{order}(100);Ruminococcaceae{family}(100);{genus}(94);uncultured_rumen_bacterium{species}(87)	Bacteria	Firmicutes	Clostridia	Clostridiales	Ruminococcaceae		uncultured_rumen_bacterium
OTU1133	0	0	0	2	0	0	0	1	0	1	1	2	2	1	10	Bacteria{superkingdom}(100);Firmicutes{phylum}(100);Bacilli{class}(100);Bacillales{order}(100);Staphylococcaceae{family}(100);Staphylococcus{genus}(100);Unassigned{species}(79)	Bacteria	Firmicutes	Bacilli	Bacillales	Staphylococcaceae	Staphylococcus	Unassigned
OTU1134	0	0	0	0	0	0	1	0	0	0	0	8	0	1	10	Bacteria{superkingdom}(100);Bacteroidetes{phylum}(100);Bacteroidia{class}(100);Bacteroidales{order}(100);Porphyromonadaceae{family}(100);Unassigned{genus}(67);Unassigned{species}(63)	Bacteria	Bacteroidetes	Bacteroidia	Bacteroidales	Porphyromonadaceae	Unassigned	Unassigned
OTU1135	0	0	0	0	0	0	0	0	0	0	0	5	0	0	5	Bacteria{superkingdom}(100);Firmicutes{phylum}(100);Clostridia{class}(100);Clostridiales{order}(100);Unassigned{family}(21);Unassigned{genus}(20);Unassigned{species}(14)	Bacteria	Firmicutes	Clostridia	Clostridiales	Unassigned	Unassigned	Unassigned
OTU1136	21	11	2	2	0	0	3	3	5	0	2	0	0	3	52	Bacteria{superkingdom}(100);Bacteroidetes{phylum}(100);Bacteroidia{class}(93);Bacteroidales{order}(93);Rikenellaceae{family}(87);Unassigned{genus}(12);Unassigned{species}(10)	Bacteria	Bacteroidetes	Bacteroidia	Bacteroidales	Rikenellaceae	Unassigned	Unassigned
OTU1137	1	0	5	6	2	7	2	3	0	9	2	1	4	2	44	Bacteria{superkingdom}(100);Firmicutes{phylum}(99);Clostridia{class}(99);Clostridiales{order}(99);Unassigned{family}(70);Unassigned{genus}(70);Unassigned{species}(70)	Bacteria	Firmicutes	Clostridia	Clostridiales	Unassigned	Unassigned	Unassigned
OTU1138	0	15	14	2	3	0	7	1	13	1	2	4	6	5	73	Bacteria{superkingdom}(100);Actinobacteria{phylum}(100);Actinobacteria{class}(100);Coriobacteriales{order}(100);Coriobacteriaceae{family}(100);{genus}(100);uncultured_bacterium{species}(100)	Bacteria	Actinobacteria	Actinobacteria	Coriobacteriales	Coriobacteriaceae		uncultured_bacterium
OTU1139	3	11	8	0	4	60	22	0	91	0	3	2	0	1	205	Bacteria{superkingdom}(100);Firmicutes{phylum}(100);Clostridia{class}(100);Clostridiales{order}(100);Ruminococcaceae{family}(100);{genus}(96);uncultured_rumen_bacterium_4C28d-12{species}(84)	Bacteria	Firmicutes	Clostridia	Clostridiales	Ruminococcaceae		uncultured_rumen_bacterium_4C28d-12
OTU1140	229	32	74	1677	1	60	40	144	0	466	0	81	2	2	2808	Bacteria{superkingdom}(100);Firmicutes{phylum}(100);Clostridia{class}(100);Clostridiales{order}(100);Lachnospiraceae{family}(100);{genus}(91);uncultured_organism{species}(85)	Bacteria	Firmicutes	Clostridia	Clostridiales	Lachnospiraceae		uncultured_organism
OTU1141	10	9	3	78	0	0	10	0	0	5	3	3	0	0	121	Bacteria{superkingdom}(100);Firmicutes{phylum}(100);Bacilli{class}(100);Lactobacillales{order}(100);Streptococcaceae{family}(100);Lactococcus{genus}(100);Unassigned{species}(27)	Bacteria	Firmicutes	Bacilli	Lactobacillales	Streptococcaceae	Lactococcus	Unassigned
OTU1142	0	38	1	0	1	0	0	0	0	0	33	0	0	13	86	Bacteria{superkingdom}(100);Firmicutes{phylum}(100);{class}(100);{order}(100);{family}(100);{genus}(100);uncultured_rumen_bacterium{species}(98)	Bacteria	Firmicutes					uncultured_rumen_bacterium
OTU1143	51	3	55	130	2	0	0	18	8	67	26	12	99	39	510	Bacteria{superkingdom}(100);Firmicutes{phylum}(100);Clostridia{class}(100);Clostridiales{order}(100);Ruminococcaceae{family}(100);{genus}(100);Unassigned{species}(70)	Bacteria	Firmicutes	Clostridia	Clostridiales	Ruminococcaceae		Unassigned
OTU1144	0	0	0	0	2	2	3	1	0	2	4	1	0	0	15	Bacteria{superkingdom}(100);Firmicutes{phylum}(100);Clostridia{class}(100);Clostridiales{order}(100);Ruminococcaceae{family}(100);Butyricicoccus{genus}(100);Unassigned{species}(46)	Bacteria	Firmicutes	Clostridia	Clostridiales	Ruminococcaceae	Butyricicoccus	Unassigned
OTU1145	0	0	0	0	1	0	0	0	0	1	1	0	0	0	3	Bacteria{superkingdom}(100);Proteobacteria{phylum}(100);Betaproteobacteria{class}(100);Burkholderiales{order}(100);Burkholderiaceae{family}(100);Lautropia{genus}(100);uncultured_bacterium{species}(97)	Bacteria	Proteobacteria	Betaproteobacteria	Burkholderiales	Burkholderiaceae	Lautropia	uncultured_bacterium
OTU1146	0	1	8	256	1	0	1	282	433	822	4	0	52	0	1860	Bacteria{superkingdom}(100);Firmicutes{phylum}(100);Clostridia{class}(100);Clostridiales{order}(100);Lachnospiraceae{family}(100);Unassigned{genus}(67);Unassigned{species}(54)	Bacteria	Firmicutes	Clostridia	Clostridiales	Lachnospiraceae	Unassigned	Unassigned
OTU1147	9	0	490	0	49	0	52	3	0	0	1	25	0	0	629	Bacteria{superkingdom}(100);Firmicutes{phylum}(100);{class}(100);{order}(100);{family}(100);{genus}(100);uncultured_rumen_bacterium{species}(100)	Bacteria	Firmicutes					uncultured_rumen_bacterium
OTU1148	5	2	21	0	27	51	32	1	6	0	0	7	0	3	155	Bacteria{superkingdom}(100);Proteobacteria{phylum}(100);Deltaproteobacteria{class}(100);Desulfovibrionales{order}(100);Desulfovibrionaceae{family}(100);{genus}(100);uncultured_bacterium{species}(100)	Bacteria	Proteobacteria	Deltaproteobacteria	Desulfovibrionales	Desulfovibrionaceae		uncultured_bacterium
OTU1149	0	0	0	4	0	0	0	0	0	0	0	0	0	0	4	Bacteria{superkingdom}(100);Unassigned{phylum}(72);Unassigned{class}(72);Unassigned{order}(72);Unassigned{family}(72);Unassigned{genus}(72);Unassigned{species}(30)	Bacteria	Unassigned	Unassigned	Unassigned	Unassigned	Unassigned	Unassigned
OTU1150	0	0	0	6	18	2	6	1	0	1	5	0	1	1	41	Bacteria{superkingdom}(100);Firmicutes{phylum}(92);Clostridia{class}(91);Clostridiales{order}(91);Unassigned{family}(36);Unassigned{genus}(36);Unassigned{species}(36)	Bacteria	Firmicutes	Clostridia	Clostridiales	Unassigned	Unassigned	Unassigned
OTU1151	0	0	0	0	0	2	0	0	0	0	1	0	1	0	4	Bacteria{superkingdom}(100);Unassigned{phylum}(72);Unassigned{class}(72);Unassigned{order}(72);Unassigned{family}(72);Unassigned{genus}(72);Unassigned{species}(65)	Bacteria	Unassigned	Unassigned	Unassigned	Unassigned	Unassigned	Unassigned
OTU1152	0	0	0	0	1	0	2	0	0	0	1	0	0	0	4	Bacteria{superkingdom}(100);Firmicutes{phylum}(100);Clostridia{class}(100);Clostridiales{order}(100);Lachnospiraceae{family}(100);Unassigned{genus}(62);Unassigned{species}(49)	Bacteria	Firmicutes	Clostridia	Clostridiales	Lachnospiraceae	Unassigned	Unassigned
OTU1153	8	0	14	0	0	0	0	0	0	0	0	0	0	0	22	Bacteria{superkingdom}(100);Firmicutes{phylum}(100);Erysipelotrichia{class}(100);Erysipelotrichales{order}(100);Erysipelotrichaceae{family}(100);Erysipelotrichaceae_incertae_sedis{genus}(100);uncultured_organism{species}(100)	Bacteria	Firmicutes	Erysipelotrichia	Erysipelotrichales	Erysipelotrichaceae	Erysipelotrichaceae_incertae_sedis	uncultured_organism
OTU1154	0	0	0	4	0	0	2	1	0	0	0	0	0	16	23	Bacteria{superkingdom}(100);Firmicutes{phylum}(100);Erysipelotrichia{class}(100);Erysipelotrichales{order}(100);Erysipelotrichaceae{family}(100);Allobaculum{genus}(100);uncultured_bacterium{species}(90)	Bacteria	Firmicutes	Erysipelotrichia	Erysipelotrichales	Erysipelotrichaceae	Allobaculum	uncultured_bacterium
OTU1155	5	0	0	0	1	0	0	0	2	1	1	1	0	6	17	Bacteria{superkingdom}(100);Firmicutes{phylum}(100);Clostridia{class}(100);Clostridiales{order}(100);Ruminococcaceae{family}(100);Unassigned{genus}(52);Unassigned{species}(50)	Bacteria	Firmicutes	Clostridia	Clostridiales	Ruminococcaceae	Unassigned	Unassigned
OTU1156	4	0	2	0	3	10	1	0	45	0	1	0	1	0	67	Bacteria{superkingdom}(100);Firmicutes{phylum}(100);Clostridia{class}(100);Clostridiales{order}(100);Ruminococcaceae{family}(100);Oscillibacter{genus}(100);uncultured_bacterium{species}(92)	Bacteria	Firmicutes	Clostridia	Clostridiales	Ruminococcaceae	Oscillibacter	uncultured_bacterium
OTU1157	5	0	0	0	0	0	1	0	0	0	0	5	0	4	15	Bacteria{superkingdom}(100);Firmicutes{phylum}(100);Clostridia{class}(100);Clostridiales{order}(100);Ruminococcaceae{family}(99);Anaerobacterium{genus}(97);Unassigned{species}(45)	Bacteria	Firmicutes	Clostridia	Clostridiales	Ruminococcaceae	Anaerobacterium	Unassigned
OTU1158	0	0	1	0	0	0	0	0	0	1	1	2	159	13	177	Bacteria{superkingdom}(100);Bacteroidetes{phylum}(100);Bacteroidia{class}(100);Bacteroidales{order}(100);Porphyromonadaceae{family}(100);Unassigned{genus}(51);Unassigned{species}(44)	Bacteria	Bacteroidetes	Bacteroidia	Bacteroidales	Porphyromonadaceae	Unassigned	Unassigned
OTU1159	2	1	0	0	0	0	7	0	0	0	0	0	0	0	10	Bacteria{superkingdom}(100);Firmicutes{phylum}(100);Clostridia{class}(100);Clostridiales{order}(100);Lachnospiraceae{family}(92);Unassigned{genus}(59);Unassigned{species}(10)	Bacteria	Firmicutes	Clostridia	Clostridiales	Lachnospiraceae	Unassigned	Unassigned
OTU1160	0	0	0	1	0	0	0	0	0	0	0	0	0	0	1	Bacteria{superkingdom}(100);Bacteroidetes{phylum}(100);Bacteroidia{class}(100);Bacteroidales{order}(100);Prevotellaceae{family}(87);Unassigned{genus}(55);Unassigned{species}(16)	Bacteria	Bacteroidetes	Bacteroidia	Bacteroidales	Prevotellaceae	Unassigned	Unassigned
OTU1161	0	0	0	0	0	0	0	0	0	1	0	0	0	0	1	Bacteria{superkingdom}(100);Firmicutes{phylum}(99);Clostridia{class}(99);Clostridiales{order}(99);Lachnospiraceae{family}(98);Unassigned{genus}(45);Unassigned{species}(14)	Bacteria	Firmicutes	Clostridia	Clostridiales	Lachnospiraceae	Unassigned	Unassigned
OTU1162	3	1	0	0	10	9	1	0	2	0	2	1	0	0	29	Bacteria{superkingdom}(100);Firmicutes{phylum}(100);Clostridia{class}(100);Clostridiales{order}(100);Ruminococcaceae{family}(100);Clostridium_IV{genus}(93);Unassigned{species}(36)	Bacteria	Firmicutes	Clostridia	Clostridiales	Ruminococcaceae	Clostridium_IV	Unassigned
OTU1163	0	0	0	0	1	0	0	0	0	0	0	0	0	0	1	Bacteria{superkingdom}(100);Firmicutes{phylum}(100);Clostridia{class}(100);Clostridiales{order}(100);Unassigned{family}(77);Unassigned{genus}(36);Unassigned{species}(26)	Bacteria	Firmicutes	Clostridia	Clostridiales	Unassigned	Unassigned	Unassigned
OTU1164	0	5	4	0	7	4	0	0	1	0	0	0	0	0	21	Bacteria{superkingdom}(100);Firmicutes{phylum}(100);Clostridia{class}(100);Clostridiales{order}(100);Ruminococcaceae{family}(100);Oscillibacter{genus}(97);uncultured_bacterium{species}(92)	Bacteria	Firmicutes	Clostridia	Clostridiales	Ruminococcaceae	Oscillibacter	uncultured_bacterium
OTU1165	0	0	0	0	0	0	0	0	0	1	0	0	1	0	2	Bacteria{superkingdom}(100);Firmicutes{phylum}(100);Clostridia{class}(100);Clostridiales{order}(100);Ruminococcaceae{family}(97);Unassigned{genus}(48);Unassigned{species}(36)	Bacteria	Firmicutes	Clostridia	Clostridiales	Ruminococcaceae	Unassigned	Unassigned
OTU1166	0	0	0	3	0	0	0	1	3	0	0	0	0	0	7	Bacteria{superkingdom}(100);Firmicutes{phylum}(88);Unassigned{class}(43);Unassigned{order}(43);Unassigned{family}(42);Unassigned{genus}(42);Unassigned{species}(16)	Bacteria	Firmicutes	Unassigned	Unassigned	Unassigned	Unassigned	Unassigned
OTU1167	0	1	1	1	0	0	0	0	0	0	0	1	0	0	4	Bacteria{superkingdom}(100);Firmicutes{phylum}(98);Bacilli{class}(98);Lactobacillales{order}(98);Lactobacillaceae{family}(98);Lactobacillus{genus}(98);Unassigned{species}(19)	Bacteria	Firmicutes	Bacilli	Lactobacillales	Lactobacillaceae	Lactobacillus	Unassigned
OTU1168	0	7	2	0	0	0	1	18	0	0	3	3	2	0	36	Bacteria{superkingdom}(100);Firmicutes{phylum}(100);Clostridia{class}(99);Clostridiales{order}(99);{family}(80);{genus}(80);Unassigned{species}(71)	Bacteria	Firmicutes	Clostridia	Clostridiales			Unassigned
OTU1169	3	0	2	3	11	0	6	1	1	4	0	3	0	0	34	Bacteria{superkingdom}(100);Firmicutes{phylum}(100);Clostridia{class}(100);Clostridiales{order}(100);Ruminococcaceae{family}(100);Unassigned{genus}(51);Unassigned{species}(51)	Bacteria	Firmicutes	Clostridia	Clostridiales	Ruminococcaceae	Unassigned	Unassigned
OTU1170	1	4	1	0	0	7	4	0	0	0	0	0	0	30	47	Bacteria{superkingdom}(100);Bacteroidetes{phylum}(100);Bacteroidia{class}(100);Bacteroidales{order}(100);Rikenellaceae{family}(100);Alistipes{genus}(100);Alistipes_indistinctus{species}(100)	Bacteria	Bacteroidetes	Bacteroidia	Bacteroidales	Rikenellaceae	Alistipes	Alistipes_indistinctus
OTU1171	0	0	0	1	1	0	0	0	0	0	0	0	0	0	2	Bacteria{superkingdom}(100);Firmicutes{phylum}(100);Clostridia{class}(100);Clostridiales{order}(100);Lachnospiraceae{family}(100);Unassigned{genus}(73);Unassigned{species}(42)	Bacteria	Firmicutes	Clostridia	Clostridiales	Lachnospiraceae	Unassigned	Unassigned
OTU1172	0	0	2	0	47	3	0	0	0	0	3	1	0	0	56	Bacteria{superkingdom}(100);Firmicutes{phylum}(100);Clostridia{class}(100);Clostridiales{order}(100);Lachnospiraceae{family}(100);Unassigned{genus}(56);Unassigned{species}(54)	Bacteria	Firmicutes	Clostridia	Clostridiales	Lachnospiraceae	Unassigned	Unassigned
OTU1173	0	12	47	0	150	0	0	2	0	0	0	0	0	2	213	Bacteria{superkingdom}(100);Firmicutes{phylum}(100);Clostridia{class}(100);Clostridiales{order}(100);Lachnospiraceae{family}(100);{genus}(97);Unassigned{species}(67)	Bacteria	Firmicutes	Clostridia	Clostridiales	Lachnospiraceae		Unassigned
OTU1174	0	0	2	0	0	0	2	0	0	1	1	5	0	0	11	Bacteria{superkingdom}(100);Firmicutes{phylum}(100);Clostridia{class}(100);Clostridiales{order}(100);Ruminococcaceae{family}(99);Anaerobacterium{genus}(99);Unassigned{species}(62)	Bacteria	Firmicutes	Clostridia	Clostridiales	Ruminococcaceae	Anaerobacterium	Unassigned
OTU1175	2	3	4	0	65	0	2	7	0	0	0	0	0	0	83	Bacteria{superkingdom}(100);Firmicutes{phylum}(100);Clostridia{class}(100);Clostridiales{order}(100);Lachnospiraceae{family}(97);Unassigned{genus}(60);Unassigned{species}(45)	Bacteria	Firmicutes	Clostridia	Clostridiales	Lachnospiraceae	Unassigned	Unassigned
OTU1176	0	0	0	1	0	1	0	0	0	0	0	0	0	1	3	Bacteria{superkingdom}(100);Bacteroidetes{phylum}(100);Bacteroidia{class}(100);Bacteroidales{order}(100);Prevotellaceae{family}(100);Alloprevotella{genus}(100);uncultured_organism{species}(87)	Bacteria	Bacteroidetes	Bacteroidia	Bacteroidales	Prevotellaceae	Alloprevotella	uncultured_organism
OTU1177	0	0	1	0	2	0	0	0	1	1	3	0	0	0	8	Bacteria{superkingdom}(100);Firmicutes{phylum}(100);Clostridia{class}(100);Clostridiales{order}(100);Ruminococcaceae{family}(100);{genus}(96);Unassigned{species}(48)	Bacteria	Firmicutes	Clostridia	Clostridiales	Ruminococcaceae		Unassigned
OTU1178	61	4	4	355	0	0	4	0	0	0	3	1	0	0	432	Bacteria{superkingdom}(100);Firmicutes{phylum}(100);Clostridia{class}(100);Clostridiales{order}(100);Lachnospiraceae{family}(100);Unassigned{genus}(79);Unassigned{species}(27)	Bacteria	Firmicutes	Clostridia	Clostridiales	Lachnospiraceae	Unassigned	Unassigned
OTU1179	0	0	0	1	1	0	1	2	0	0	3	0	1	0	9	Bacteria{superkingdom}(100);Firmicutes{phylum}(100);Clostridia{class}(100);Clostridiales{order}(100);Ruminococcaceae{family}(100);Sporobacter{genus}(95);uncultured_bacterium{species}(81)	Bacteria	Firmicutes	Clostridia	Clostridiales	Ruminococcaceae	Sporobacter	uncultured_bacterium
OTU1180	0	0	0	0	0	0	1	0	0	0	2	0	0	0	3	Bacteria{superkingdom}(100);Firmicutes{phylum}(100);Clostridia{class}(100);Clostridiales{order}(100);Lachnospiraceae{family}(99);Unassigned{genus}(75);Unassigned{species}(59)	Bacteria	Firmicutes	Clostridia	Clostridiales	Lachnospiraceae	Unassigned	Unassigned
OTU1181	1	0	9	6	9	1	4	2	1	0	3	2	1	0	39	Bacteria{superkingdom}(100);Firmicutes{phylum}(100);Clostridia{class}(100);Clostridiales{order}(100);Lachnospiraceae{family}(99);Clostridium_XlVb{genus}(98);Unassigned{species}(71)	Bacteria	Firmicutes	Clostridia	Clostridiales	Lachnospiraceae	Clostridium_XlVb	Unassigned
OTU1182	0	0	0	0	0	0	1	0	0	0	0	0	0	0	1	Bacteria{superkingdom}(100);Firmicutes{phylum}(87);Clostridia{class}(86);Clostridiales{order}(86);Unassigned{family}(60);Unassigned{genus}(57);Unassigned{species}(45)	Bacteria	Firmicutes	Clostridia	Clostridiales	Unassigned	Unassigned	Unassigned
OTU1183	4	1	1	0	5	0	5	0	1	7	2	3	1	1	31	Bacteria{superkingdom}(100);Firmicutes{phylum}(100);Clostridia{class}(100);Clostridiales{order}(100);Eubacteriaceae{family}(100);Anaerofustis{genus}(100);Unassigned{species}(55)	Bacteria	Firmicutes	Clostridia	Clostridiales	Eubacteriaceae	Anaerofustis	Unassigned
OTU1184	2	0	0	0	0	0	0	0	0	0	0	0	0	0	2	Bacteria{superkingdom}(100);Firmicutes{phylum}(91);Clostridia{class}(89);Clostridiales{order}(89);Ruminococcaceae{family}(87);{genus}(87);unidentified_rumen_bacterium_JW26{species}(85)	Bacteria	Firmicutes	Clostridia	Clostridiales	Ruminococcaceae		unidentified_rumen_bacterium_JW26
OTU1185	0	1	0	3	0	0	0	0	2	2	0	2	1	1	12	Bacteria{superkingdom}(100);Unassigned{phylum}(78);Unassigned{class}(78);Unassigned{order}(78);Unassigned{family}(74);Unassigned{genus}(74);Unassigned{species}(10)	Bacteria	Unassigned	Unassigned	Unassigned	Unassigned	Unassigned	Unassigned
OTU1186	0	0	0	0	2	1	1	1	0	0	8	0	2	0	15	Bacteria{superkingdom}(100);Firmicutes{phylum}(100);Clostridia{class}(100);Clostridiales{order}(100);Ruminococcaceae{family}(97);Anaerobacterium{genus}(91);Unassigned{species}(77)	Bacteria	Firmicutes	Clostridia	Clostridiales	Ruminococcaceae	Anaerobacterium	Unassigned
OTU1187	1	157	3	370	41	2	228	3	1	34	117	0	0	0	957	Bacteria{superkingdom}(100);Firmicutes{phylum}(100);Clostridia{class}(100);Clostridiales{order}(100);Lachnospiraceae{family}(100);{genus}(83);Unassigned{species}(49)	Bacteria	Firmicutes	Clostridia	Clostridiales	Lachnospiraceae		Unassigned
OTU1188	2	5	85	10	4	0	7	27	30	17	0	12	39	7	245	Bacteria{superkingdom}(100);Firmicutes{phylum}(100);Clostridia{class}(100);Clostridiales{order}(100);Ruminococcaceae{family}(100);{genus}(80);Unassigned{species}(77)	Bacteria	Firmicutes	Clostridia	Clostridiales	Ruminococcaceae		Unassigned
OTU1189	0	5	1	1	0	0	2	1	0	0	2	3	1	0	16	Bacteria{superkingdom}(100);Firmicutes{phylum}(100);{class}(100);{order}(100);{family}(100);{genus}(100);uncultured_rumen_bacterium{species}(88)	Bacteria	Firmicutes					uncultured_rumen_bacterium
OTU1190	2	2	0	0	2	1	0	0	5	0	1	0	0	1	14	Bacteria{superkingdom}(100);Firmicutes{phylum}(100);Clostridia{class}(100);Clostridiales{order}(100);Ruminococcaceae{family}(100);Oscillibacter{genus}(100);uncultured_Bacilli_bacterium{species}(85)	Bacteria	Firmicutes	Clostridia	Clostridiales	Ruminococcaceae	Oscillibacter	uncultured_Bacilli_bacterium
OTU1191	1	0	0	0	0	58	2	0	0	0	0	0	0	0	61	Bacteria{superkingdom}(100);Firmicutes{phylum}(100);Clostridia{class}(100);Clostridiales{order}(100);Lachnospiraceae{family}(100);Eisenbergiella{genus}(98);Unassigned{species}(41)	Bacteria	Firmicutes	Clostridia	Clostridiales	Lachnospiraceae	Eisenbergiella	Unassigned
OTU1192	1	1	0	0	0	0	1	0	1	0	0	0	2	0	6	Bacteria{superkingdom}(100);Firmicutes{phylum}(100);Unassigned{class}(58);Unassigned{order}(58);Unassigned{family}(58);Unassigned{genus}(58);Unassigned{species}(30)	Bacteria	Firmicutes	Unassigned	Unassigned	Unassigned	Unassigned	Unassigned
OTU1193	0	0	0	0	0	1	0	2	1	0	0	0	0	0	4	Bacteria{superkingdom}(100);Bacteroidetes{phylum}(100);Bacteroidia{class}(100);Bacteroidales{order}(100);Porphyromonadaceae{family}(100);{genus}(92);uncultured_bacterium{species}(89)	Bacteria	Bacteroidetes	Bacteroidia	Bacteroidales	Porphyromonadaceae		uncultured_bacterium
OTU1194	0	0	0	1	18	74	0	0	0	0	0	0	0	26	119	Bacteria{superkingdom}(100);Bacteroidetes{phylum}(100);Bacteroidia{class}(100);Bacteroidales{order}(100);Porphyromonadaceae{family}(100);{genus}(88);uncultured_bacterium{species}(82)	Bacteria	Bacteroidetes	Bacteroidia	Bacteroidales	Porphyromonadaceae		uncultured_bacterium
OTU1195	2	0	0	0	0	0	1	0	0	0	2	2	1	0	8	Bacteria{superkingdom}(100);Bacteroidetes{phylum}(100);Bacteroidia{class}(100);Bacteroidales{order}(100);Prevotellaceae{family}(100);Prevotella{genus}(100);Unassigned{species}(45)	Bacteria	Bacteroidetes	Bacteroidia	Bacteroidales	Prevotellaceae	Prevotella	Unassigned
OTU1196	16	0	2	1	3	16	2	0	0	0	1	0	0	0	41	Bacteria{superkingdom}(100);Firmicutes{phylum}(100);Clostridia{class}(100);Clostridiales{order}(100);Lachnospiraceae{family}(100);Clostridium_XlVa{genus}(97);Unassigned{species}(70)	Bacteria	Firmicutes	Clostridia	Clostridiales	Lachnospiraceae	Clostridium_XlVa	Unassigned
OTU1197	3	5	0	0	1	17	4	0	3	0	1	1	2	3	40	Bacteria{superkingdom}(100);Firmicutes{phylum}(100);Clostridia{class}(100);Clostridiales{order}(100);Lachnospiraceae{family}(100);Unassigned{genus}(77);Unassigned{species}(65)	Bacteria	Firmicutes	Clostridia	Clostridiales	Lachnospiraceae	Unassigned	Unassigned
OTU1198	0	4	0	0	3	0	0	2	2	0	0	0	0	1	12	Bacteria{superkingdom}(100);Firmicutes{phylum}(100);Clostridia{class}(100);Clostridiales{order}(100);Lachnospiraceae{family}(100);Unassigned{genus}(70);Unassigned{species}(52)	Bacteria	Firmicutes	Clostridia	Clostridiales	Lachnospiraceae	Unassigned	Unassigned
OTU1199	0	0	0	0	0	0	0	3	0	1	0	1	0	1	6	Bacteria{superkingdom}(100);Bacteroidetes{phylum}(100);Bacteroidia{class}(100);Bacteroidales{order}(100);Porphyromonadaceae{family}(100);{genus}(100);uncultured_bacterium{species}(90)	Bacteria	Bacteroidetes	Bacteroidia	Bacteroidales	Porphyromonadaceae		uncultured_bacterium
OTU1200	1	1	2	1	2	6	5	0	0	0	0	1	0	0	19	Bacteria{superkingdom}(100);Firmicutes{phylum}(100);Clostridia{class}(100);Clostridiales{order}(100);Ruminococcaceae{family}(100);Pseudoflavonifractor{genus}(83);Unassigned{species}(48)	Bacteria	Firmicutes	Clostridia	Clostridiales	Ruminococcaceae	Pseudoflavonifractor	Unassigned
OTU1201	29	32	2	3	0	0	0	10	0	0	1	0	3	0	80	Bacteria{superkingdom}(100);Firmicutes{phylum}(100);Clostridia{class}(100);Clostridiales{order}(100);Unassigned{family}(39);Unassigned{genus}(39);Unassigned{species}(25)	Bacteria	Firmicutes	Clostridia	Clostridiales	Unassigned	Unassigned	Unassigned
OTU1202	0	0	0	0	0	0	0	0	1	0	0	0	0	0	1	Bacteria{superkingdom}(100);Firmicutes{phylum}(100);Clostridia{class}(100);Clostridiales{order}(100);Unassigned{family}(72);Unassigned{genus}(37);Unassigned{species}(26)	Bacteria	Firmicutes	Clostridia	Clostridiales	Unassigned	Unassigned	Unassigned
OTU1203	0	0	0	0	2	9	5	8	0	1	0	0	4	0	29	Bacteria{superkingdom}(100);Firmicutes{phylum}(100);Clostridia{class}(100);Clostridiales{order}(100);Lachnospiraceae{family}(100);Acetatifactor{genus}(100);Unassigned{species}(78)	Bacteria	Firmicutes	Clostridia	Clostridiales	Lachnospiraceae	Acetatifactor	Unassigned
OTU1204	0	1	0	0	0	1	5	0	1	0	0	1	3	0	12	Bacteria{superkingdom}(100);Firmicutes{phylum}(100);Clostridia{class}(100);Clostridiales{order}(100);Ruminococcaceae{family}(100);Unassigned{genus}(57);Unassigned{species}(24)	Bacteria	Firmicutes	Clostridia	Clostridiales	Ruminococcaceae	Unassigned	Unassigned
OTU1205	0	0	26	0	0	0	1	1	0	180	760	27	6	0	1001	Bacteria{superkingdom}(100);Firmicutes{phylum}(100);Clostridia{class}(100);Clostridiales{order}(100);Lachnospiraceae{family}(99);{genus}(86);Unassigned{species}(51)	Bacteria	Firmicutes	Clostridia	Clostridiales	Lachnospiraceae		Unassigned
OTU1206	0	0	0	0	0	0	0	1	0	0	0	0	0	0	1	Bacteria{superkingdom}(100);Bacteroidetes{phylum}(83);Bacteroidia{class}(82);Bacteroidales{order}(82);Porphyromonadaceae{family}(81);Unassigned{genus}(60);Unassigned{species}(55)	Bacteria	Bacteroidetes	Bacteroidia	Bacteroidales	Porphyromonadaceae	Unassigned	Unassigned
OTU1207	0	0	0	0	0	0	0	0	0	1	0	0	0	0	1	Bacteria{superkingdom}(100);Bacteroidetes{phylum}(100);Bacteroidia{class}(100);Bacteroidales{order}(100);Prevotellaceae{family}(99);Prevotella{genus}(92);Unassigned{species}(19)	Bacteria	Bacteroidetes	Bacteroidia	Bacteroidales	Prevotellaceae	Prevotella	Unassigned
OTU1208	0	0	0	0	0	0	0	0	0	0	0	0	1	0	1	Bacteria{superkingdom}(100);Firmicutes{phylum}(100);Clostridia{class}(100);Clostridiales{order}(100);Ruminococcaceae{family}(100);Ruminococcus{genus}(100);Unassigned{species}(38)	Bacteria	Firmicutes	Clostridia	Clostridiales	Ruminococcaceae	Ruminococcus	Unassigned
OTU1209	0	0	0	2	0	0	0	0	0	0	0	0	0	0	2	Bacteria{superkingdom}(100);Firmicutes{phylum}(93);Clostridia{class}(90);Clostridiales{order}(90);Unassigned{family}(19);Unassigned{genus}(19);Unassigned{species}(4)	Bacteria	Firmicutes	Clostridia	Clostridiales	Unassigned	Unassigned	Unassigned
OTU1210	1	0	2	2	0	0	1	7	0	4	0	0	5	1	23	Bacteria{superkingdom}(100);Lentisphaerae{phylum}(100);Lentisphaeria{class}(100);Victivallales{order}(100);Victivallaceae{family}(100);Victivallis{genus}(100);Unassigned{species}(58)	Bacteria	Lentisphaerae	Lentisphaeria	Victivallales	Victivallaceae	Victivallis	Unassigned
OTU1211	7	2	4	0	34	0	5	0	0	0	7	2	10	3	74	Bacteria{superkingdom}(100);Firmicutes{phylum}(98);Clostridia{class}(97);Clostridiales{order}(97);{family}(94);{genus}(94);Unassigned{species}(43)	Bacteria	Firmicutes	Clostridia	Clostridiales			Unassigned
OTU1212	18	25	0	0	11	0	0	0	0	0	0	0	0	0	54	Bacteria{superkingdom}(100);Firmicutes{phylum}(100);Clostridia{class}(100);Clostridiales{order}(100);Lachnospiraceae{family}(100);Unassigned{genus}(44);Unassigned{species}(37)	Bacteria	Firmicutes	Clostridia	Clostridiales	Lachnospiraceae	Unassigned	Unassigned
OTU1213	16	22	0	0	19	53	1	1	0	0	0	0	0	0	112	Bacteria{superkingdom}(100);Firmicutes{phylum}(100);Clostridia{class}(100);Clostridiales{order}(100);Lachnospiraceae{family}(100);Unassigned{genus}(60);Unassigned{species}(59)	Bacteria	Firmicutes	Clostridia	Clostridiales	Lachnospiraceae	Unassigned	Unassigned
OTU1214	0	0	0	0	0	0	0	0	0	2	8	22	1	1	34	Bacteria{superkingdom}(100);Firmicutes{phylum}(100);Bacilli{class}(100);Bacillales{order}(100);Staphylococcaceae{family}(100);Jeotgalicoccus{genus}(100);uncultured_compost_bacterium{species}(97)	Bacteria	Firmicutes	Bacilli	Bacillales	Staphylococcaceae	Jeotgalicoccus	uncultured_compost_bacterium
OTU1215	3	5	3	42	0	1	8	12	0	28	8	2	4	5	121	Bacteria{superkingdom}(100);Firmicutes{phylum}(100);Clostridia{class}(100);Clostridiales{order}(100);Ruminococcaceae{family}(100);{genus}(99);Unassigned{species}(37)	Bacteria	Firmicutes	Clostridia	Clostridiales	Ruminococcaceae		Unassigned
OTU1216	0	1	0	0	0	0	2	0	0	0	0	0	0	0	3	Bacteria{superkingdom}(100);Firmicutes{phylum}(100);Clostridia{class}(100);Clostridiales{order}(100);Ruminococcaceae{family}(100);Unassigned{genus}(66);Unassigned{species}(50)	Bacteria	Firmicutes	Clostridia	Clostridiales	Ruminococcaceae	Unassigned	Unassigned
OTU1217	0	0	0	0	2	1	0	0	0	0	1	0	0	0	4	Bacteria{superkingdom}(100);Firmicutes{phylum}(100);Clostridia{class}(100);Clostridiales{order}(100);Ruminococcaceae{family}(100);Unassigned{genus}(36);Unassigned{species}(21)	Bacteria	Firmicutes	Clostridia	Clostridiales	Ruminococcaceae	Unassigned	Unassigned
OTU1218	0	1	0	0	0	0	0	0	2	0	0	1	0	0	4	Bacteria{superkingdom}(100);Firmicutes{phylum}(100);Bacilli{class}(100);Lactobacillales{order}(100);Lactobacillaceae{family}(100);Lactobacillus{genus}(100);uncultured_Firmicutes_bacterium{species}(84)	Bacteria	Firmicutes	Bacilli	Lactobacillales	Lactobacillaceae	Lactobacillus	uncultured_Firmicutes_bacterium
OTU1219	0	0	0	0	0	1	0	0	0	0	0	0	0	0	1	Bacteria{superkingdom}(100);Firmicutes{phylum}(97);Unassigned{class}(75);Unassigned{order}(75);Unassigned{family}(65);Unassigned{genus}(33);Unassigned{species}(15)	Bacteria	Firmicutes	Unassigned	Unassigned	Unassigned	Unassigned	Unassigned
OTU1220	3	0	10	0	9	0	9	1	0	0	2	0	3	5	42	Bacteria{superkingdom}(100);Firmicutes{phylum}(100);Clostridia{class}(100);Clostridiales{order}(100);Ruminococcaceae{family}(100);Anaerotruncus{genus}(84);Unassigned{species}(64)	Bacteria	Firmicutes	Clostridia	Clostridiales	Ruminococcaceae	Anaerotruncus	Unassigned
OTU1221	1	1	0	0	0	0	1	1	0	0	0	0	0	0	4	Bacteria{superkingdom}(100);Firmicutes{phylum}(100);Clostridia{class}(100);Clostridiales{order}(100);Ruminococcaceae{family}(100);Unassigned{genus}(57);Unassigned{species}(37)	Bacteria	Firmicutes	Clostridia	Clostridiales	Ruminococcaceae	Unassigned	Unassigned
OTU1222	1	2	0	0	0	0	0	0	0	0	0	1	0	0	4	Bacteria{superkingdom}(100);Firmicutes{phylum}(100);Clostridia{class}(98);Clostridiales{order}(98);Ruminococcaceae{family}(98);Unassigned{genus}(46);Unassigned{species}(28)	Bacteria	Firmicutes	Clostridia	Clostridiales	Ruminococcaceae	Unassigned	Unassigned
OTU1223	7	0	6	1	4	0	1	0	1	1	0	1	2	1	25	Bacteria{superkingdom}(100);Firmicutes{phylum}(99);Clostridia{class}(98);Clostridiales{order}(98);Unassigned{family}(72);Unassigned{genus}(72);Unassigned{species}(26)	Bacteria	Firmicutes	Clostridia	Clostridiales	Unassigned	Unassigned	Unassigned
OTU1224	0	2	0	0	0	0	2	4	0	0	0	0	0	2	10	Bacteria{superkingdom}(100);Firmicutes{phylum}(100);Clostridia{class}(100);Clostridiales{order}(100);Lachnospiraceae{family}(100);{genus}(99);Unassigned{species}(57)	Bacteria	Firmicutes	Clostridia	Clostridiales	Lachnospiraceae		Unassigned
OTU1225	8	0	2	81	0	1	0	2	0	5	5	0	1	0	105	Bacteria{superkingdom}(100);Firmicutes{phylum}(100);Clostridia{class}(100);Clostridiales{order}(100);Unassigned{family}(51);Unassigned{genus}(51);Unassigned{species}(32)	Bacteria	Firmicutes	Clostridia	Clostridiales	Unassigned	Unassigned	Unassigned
OTU1226	0	9	12	0	3	0	0	0	0	0	3	0	0	0	27	Bacteria{superkingdom}(100);Firmicutes{phylum}(100);Clostridia{class}(100);Clostridiales{order}(100);Lachnospiraceae{family}(100);Unassigned{genus}(49);Unassigned{species}(24)	Bacteria	Firmicutes	Clostridia	Clostridiales	Lachnospiraceae	Unassigned	Unassigned
OTU1227	3	0	1	2	1	0	1	0	0	0	6	1	2	0	17	Bacteria{superkingdom}(100);Firmicutes{phylum}(100);{class}(90);{order}(90);{family}(90);{genus}(90);uncultured_rumen_bacterium{species}(90)	Bacteria	Firmicutes					uncultured_rumen_bacterium
OTU1228	0	3	4	2	2	0	0	3	1	2	5	1	2	0	25	Bacteria{superkingdom}(100);Firmicutes{phylum}(100);Clostridia{class}(100);Clostridiales{order}(100);Ruminococcaceae{family}(100);{genus}(100);Unassigned{species}(77)	Bacteria	Firmicutes	Clostridia	Clostridiales	Ruminococcaceae		Unassigned
OTU1229	0	0	0	0	0	0	0	0	1	0	0	1	0	0	2	Bacteria{superkingdom}(100);Firmicutes{phylum}(97);Bacilli{class}(89);Lactobacillales{order}(89);Lactobacillaceae{family}(86);Lactobacillus{genus}(83);Unassigned{species}(10)	Bacteria	Firmicutes	Bacilli	Lactobacillales	Lactobacillaceae	Lactobacillus	Unassigned
OTU1230	1	2	0	0	0	1	0	0	0	0	2	0	0	0	6	Bacteria{superkingdom}(100);Firmicutes{phylum}(100);Clostridia{class}(100);Clostridiales{order}(100);Lachnospiraceae{family}(100);Unassigned{genus}(61);Unassigned{species}(21)	Bacteria	Firmicutes	Clostridia	Clostridiales	Lachnospiraceae	Unassigned	Unassigned
OTU1231	0	0	0	0	0	0	0	0	0	0	1	0	0	0	1	Bacteria{superkingdom}(100);Firmicutes{phylum}(100);Clostridia{class}(98);Clostridiales{order}(98);Ruminococcaceae{family}(95);Unassigned{genus}(77);Unassigned{species}(33)	Bacteria	Firmicutes	Clostridia	Clostridiales	Ruminococcaceae	Unassigned	Unassigned
OTU1232	0	0	0	0	0	0	0	0	0	0	0	0	1	2	3	Bacteria{superkingdom}(100);Bacteroidetes{phylum}(86);Bacteroidia{class}(86);Bacteroidales{order}(86);Bacteroidaceae{family}(86);Bacteroides{genus}(86);Bacteroides_sp._TP-5{species}(85)	Bacteria	Bacteroidetes	Bacteroidia	Bacteroidales	Bacteroidaceae	Bacteroides	Bacteroides_sp._TP-5
OTU1233	2	1	3	15	0	0	1	4	9	0	10	7	0	0	52	Bacteria{superkingdom}(100);Actinobacteria{phylum}(100);Actinobacteria{class}(100);Coriobacteriales{order}(100);Coriobacteriaceae{family}(100);{genus}(94);uncultured_bacterium{species}(86)	Bacteria	Actinobacteria	Actinobacteria	Coriobacteriales	Coriobacteriaceae		uncultured_bacterium
OTU1234	3	0	0	0	4	0	2	0	0	0	0	0	0	2	11	Bacteria{superkingdom}(100);Firmicutes{phylum}(99);Clostridia{class}(99);Clostridiales{order}(98);Peptococcaceae_1{family}(97);Unassigned{genus}(51);Unassigned{species}(48)	Bacteria	Firmicutes	Clostridia	Clostridiales	Peptococcaceae_1	Unassigned	Unassigned
OTU1235	5	1	2	1	0	0	0	0	2	4	1	0	1	1	18	Bacteria{superkingdom}(100);Firmicutes{phylum}(100);Clostridia{class}(100);Clostridiales{order}(100);Ruminococcaceae{family}(100);Oscillibacter{genus}(100);uncultured_bacterium{species}(89)	Bacteria	Firmicutes	Clostridia	Clostridiales	Ruminococcaceae	Oscillibacter	uncultured_bacterium
OTU1236	12	2	4	1	4	5	6	4	4	2	3	4	7	4	62	Bacteria{superkingdom}(100);Firmicutes{phylum}(100);Clostridia{class}(100);Clostridiales{order}(100);Clostridiales_Incertae_Sedis_XIII{family}(100);Anaerovorax{genus}(100);Unassigned{species}(58)	Bacteria	Firmicutes	Clostridia	Clostridiales	Clostridiales_Incertae_Sedis_XIII	Anaerovorax	Unassigned
OTU1237	2	0	0	0	1	0	0	1	0	0	1	0	0	0	5	Bacteria{superkingdom}(100);Firmicutes{phylum}(100);Clostridia{class}(100);Clostridiales{order}(100);Ruminococcaceae{family}(100);Unassigned{genus}(71);Unassigned{species}(65)	Bacteria	Firmicutes	Clostridia	Clostridiales	Ruminococcaceae	Unassigned	Unassigned
OTU1238	7	1	32	39	4	9	1	1	3	5	38	0	8	3	151	Bacteria{superkingdom}(100);Bacteroidetes{phylum}(100);Bacteroidia{class}(100);Bacteroidales{order}(100);Prevotellaceae{family}(100);Prevotella{genus}(100);Unassigned{species}(31)	Bacteria	Bacteroidetes	Bacteroidia	Bacteroidales	Prevotellaceae	Prevotella	Unassigned
OTU1239	0	2	0	0	4	3	1	1	1	0	0	2	1	2	17	Bacteria{superkingdom}(100);Actinobacteria{phylum}(100);Actinobacteria{class}(100);Bifidobacteriales{order}(100);Bifidobacteriaceae{family}(100);Bifidobacterium{genus}(100);Bifidobacterium_pseudocatenulatum_DSM_20438_=_JCM_1200_=_LMG_10505{species}(89)	Bacteria	Actinobacteria	Actinobacteria	Bifidobacteriales	Bifidobacteriaceae	Bifidobacterium	Bifidobacterium_pseudocatenulatum_DSM_20438_=_JCM_1200_=_LMG_10505
OTU1240	2	1	2	0	2	0	1	0	2	0	1	0	0	0	11	Bacteria{superkingdom}(100);Firmicutes{phylum}(100);Clostridia{class}(100);Clostridiales{order}(100);Ruminococcaceae{family}(100);Anaerotruncus{genus}(86);uncultured_Clostridiales_bacterium{species}(85)	Bacteria	Firmicutes	Clostridia	Clostridiales	Ruminococcaceae	Anaerotruncus	uncultured_Clostridiales_bacterium
OTU1241	0	2	0	0	4	0	2	0	0	0	1	0	1	0	10	Bacteria{superkingdom}(100);Firmicutes{phylum}(100);Clostridia{class}(100);Clostridiales{order}(100);Ruminococcaceae{family}(100);Butyricicoccus{genus}(98);Unassigned{species}(42)	Bacteria	Firmicutes	Clostridia	Clostridiales	Ruminococcaceae	Butyricicoccus	Unassigned
OTU1242	0	0	0	0	0	0	0	0	1	0	0	0	0	0	1	Bacteria{superkingdom}(100);Firmicutes{phylum}(100);Clostridia{class}(100);Clostridiales{order}(100);Lachnospiraceae{family}(99);Unassigned{genus}(62);Unassigned{species}(33)	Bacteria	Firmicutes	Clostridia	Clostridiales	Lachnospiraceae	Unassigned	Unassigned
OTU1243	3	1	4	3	1	2	1	1	2	3	1	2	2	0	26	Bacteria{superkingdom}(100);Proteobacteria{phylum}(100);Gammaproteobacteria{class}(100);Enterobacteriales{order}(100);Enterobacteriaceae{family}(100);Klebsiella{genus}(97);Unassigned{species}(71)	Bacteria	Proteobacteria	Gammaproteobacteria	Enterobacteriales	Enterobacteriaceae	Klebsiella	Unassigned
OTU1244	0	0	0	0	0	0	0	0	0	0	0	0	2	0	2	Bacteria{superkingdom}(100);Unassigned{phylum}(75);Unassigned{class}(74);Unassigned{order}(74);Unassigned{family}(70);Unassigned{genus}(55);Unassigned{species}(19)	Bacteria	Unassigned	Unassigned	Unassigned	Unassigned	Unassigned	Unassigned
OTU1245	3	0	2	0	5	0	8	4	0	3	2	0	0	0	27	Bacteria{superkingdom}(100);Firmicutes{phylum}(81);Unassigned{class}(78);Unassigned{order}(78);Unassigned{family}(31);Unassigned{genus}(31);Unassigned{species}(8)	Bacteria	Firmicutes	Unassigned	Unassigned	Unassigned	Unassigned	Unassigned
OTU1246	0	0	0	0	0	0	1	2	4	2	0	1	3	2	15	Bacteria{superkingdom}(100);Bacteroidetes{phylum}(100);Bacteroidia{class}(100);Bacteroidales{order}(100);Porphyromonadaceae{family}(100);{genus}(86);Unassigned{species}(73)	Bacteria	Bacteroidetes	Bacteroidia	Bacteroidales	Porphyromonadaceae		Unassigned
OTU1247	1	4	0	3	0	0	0	0	0	0	0	0	0	0	8	Bacteria{superkingdom}(100);Firmicutes{phylum}(100);Clostridia{class}(100);Clostridiales{order}(100);Ruminococcaceae{family}(100);Unassigned{genus}(42);Unassigned{species}(37)	Bacteria	Firmicutes	Clostridia	Clostridiales	Ruminococcaceae	Unassigned	Unassigned
OTU1248	3	5	3	2	5	4	4	3	4	4	7	4	5	3	56	Bacteria{superkingdom}(100);Firmicutes{phylum}(100);Clostridia{class}(100);Clostridiales{order}(100);Ruminococcaceae{family}(100);Faecalibacterium{genus}(100);uncultured_organism{species}(92)	Bacteria	Firmicutes	Clostridia	Clostridiales	Ruminococcaceae	Faecalibacterium	uncultured_organism
OTU1249	1	0	0	0	0	0	2	1	0	0	8	0	4	0	16	Bacteria{superkingdom}(100);Firmicutes{phylum}(100);Clostridia{class}(98);Clostridiales{order}(98);{family}(84);{genus}(84);Unassigned{species}(27)	Bacteria	Firmicutes	Clostridia	Clostridiales			Unassigned
OTU1250	0	0	0	0	0	2	0	0	0	0	0	0	0	0	2	Bacteria{superkingdom}(100);Proteobacteria{phylum}(100);Betaproteobacteria{class}(100);Burkholderiales{order}(100);Alcaligenaceae{family}(100);Bordetella{genus}(100);Bordetella_hinzii{species}(92)	Bacteria	Proteobacteria	Betaproteobacteria	Burkholderiales	Alcaligenaceae	Bordetella	Bordetella_hinzii
OTU1251	0	0	0	0	0	0	0	0	0	0	0	0	1	0	1	Bacteria{superkingdom}(100);Firmicutes{phylum}(100);Bacilli{class}(100);Bacillales{order}(100);Bacillaceae_1{family}(100);Bacillus{genus}(100);Bacillus_thuringiensis_serovar_kurstaki_str._YBT-1520{species}(97)	Bacteria	Firmicutes	Bacilli	Bacillales	Bacillaceae_1	Bacillus	Bacillus_thuringiensis_serovar_kurstaki_str._YBT-1520
OTU1252	1	0	0	1	0	0	1	0	0	3	0	2	0	0	8	Bacteria{superkingdom}(100);Firmicutes{phylum}(100);Clostridia{class}(99);Clostridiales{order}(99);Unassigned{family}(49);Unassigned{genus}(49);Unassigned{species}(49)	Bacteria	Firmicutes	Clostridia	Clostridiales	Unassigned	Unassigned	Unassigned
OTU1253	0	0	0	0	0	0	0	0	1	1	1	0	0	1	4	Bacteria{superkingdom}(100);Firmicutes{phylum}(100);Clostridia{class}(100);Clostridiales{order}(100);Ruminococcaceae{family}(96);Unassigned{genus}(70);Unassigned{species}(23)	Bacteria	Firmicutes	Clostridia	Clostridiales	Ruminococcaceae	Unassigned	Unassigned
OTU1254	182	189	13	25	38	20	99	160	93	47	20	37	257	76	1256	Bacteria{superkingdom}(100);Bacteroidetes{phylum}(100);Bacteroidia{class}(100);Bacteroidales{order}(100);Porphyromonadaceae{family}(100);Barnesiella{genus}(87);uncultured_bacterium{species}(87)	Bacteria	Bacteroidetes	Bacteroidia	Bacteroidales	Porphyromonadaceae	Barnesiella	uncultured_bacterium
OTU1255	0	0	1	0	1	8	0	0	0	0	1	0	0	0	11	Bacteria{superkingdom}(100);Firmicutes{phylum}(100);Clostridia{class}(100);Clostridiales{order}(100);Unassigned{family}(78);Unassigned{genus}(75);Unassigned{species}(64)	Bacteria	Firmicutes	Clostridia	Clostridiales	Unassigned	Unassigned	Unassigned
OTU1256	2	1	5	5	4	2	3	0	5	1	2	1	2	1	34	Bacteria{superkingdom}(100);Firmicutes{phylum}(100);Clostridia{class}(100);Clostridiales{order}(100);Ruminococcaceae{family}(100);Unassigned{genus}(28);Unassigned{species}(26)	Bacteria	Firmicutes	Clostridia	Clostridiales	Ruminococcaceae	Unassigned	Unassigned
OTU1257	1	1	0	0	0	0	0	1	0	0	0	0	0	0	3	Bacteria{superkingdom}(100);Firmicutes{phylum}(100);Bacilli{class}(100);Bacillales{order}(100);Bacillaceae_1{family}(100);Geobacillus{genus}(100);Geobacillus_toebii{species}(100)	Bacteria	Firmicutes	Bacilli	Bacillales	Bacillaceae_1	Geobacillus	Geobacillus_toebii
OTU1258	0	0	0	0	0	1	0	2	2	0	0	0	3	2	10	Bacteria{superkingdom}(100);Firmicutes{phylum}(97);Clostridia{class}(97);Clostridiales{order}(97);Unassigned{family}(53);Unassigned{genus}(53);Unassigned{species}(53)	Bacteria	Firmicutes	Clostridia	Clostridiales	Unassigned	Unassigned	Unassigned
OTU1259	2	1	2	1	1	12	5	0	5	0	0	0	0	31	60	Bacteria{superkingdom}(100);Proteobacteria{phylum}(100);Deltaproteobacteria{class}(100);Desulfovibrionales{order}(100);Desulfovibrionaceae{family}(100);{genus}(99);Unassigned{species}(68)	Bacteria	Proteobacteria	Deltaproteobacteria	Desulfovibrionales	Desulfovibrionaceae		Unassigned
OTU1260	5	22	0	3	21	0	1	1	2	0	0	0	0	0	55	Bacteria{superkingdom}(100);Firmicutes{phylum}(100);Clostridia{class}(100);Clostridiales{order}(100);Lachnospiraceae{family}(100);{genus}(85);Unassigned{species}(20)	Bacteria	Firmicutes	Clostridia	Clostridiales	Lachnospiraceae		Unassigned
OTU1261	0	0	0	0	0	0	0	0	0	0	1	0	0	0	1	Bacteria{superkingdom}(100);Firmicutes{phylum}(100);Unassigned{class}(72);Unassigned{order}(72);Unassigned{family}(71);Unassigned{genus}(19);Unassigned{species}(3)	Bacteria	Firmicutes	Unassigned	Unassigned	Unassigned	Unassigned	Unassigned
OTU1262	0	0	1	0	0	12	17	0	0	0	1	1	0	0	32	Bacteria{superkingdom}(100);Firmicutes{phylum}(100);Clostridia{class}(100);Clostridiales{order}(100);Unassigned{family}(56);Unassigned{genus}(56);Unassigned{species}(56)	Bacteria	Firmicutes	Clostridia	Clostridiales	Unassigned	Unassigned	Unassigned
OTU1263	0	0	1	0	0	0	0	0	0	0	0	1	0	0	2	Bacteria{superkingdom}(100);Bacteroidetes{phylum}(100);Bacteroidia{class}(100);Bacteroidales{order}(100);Porphyromonadaceae{family}(100);{genus}(90);Unassigned{species}(76)	Bacteria	Bacteroidetes	Bacteroidia	Bacteroidales	Porphyromonadaceae		Unassigned
OTU1264	0	0	0	0	0	0	0	85	0	140	164	231	0	0	620	Bacteria{superkingdom}(100);Bacteroidetes{phylum}(100);Bacteroidia{class}(100);Bacteroidales{order}(100);Porphyromonadaceae{family}(100);{genus}(100);Gram-negative_bacterium_cTPY-13{species}(95)	Bacteria	Bacteroidetes	Bacteroidia	Bacteroidales	Porphyromonadaceae		Gram-negative_bacterium_cTPY-13
OTU1265	1	112	372	0	0	0	0	0	0	0	26	642	0	0	1153	Bacteria{superkingdom}(100);Firmicutes{phylum}(100);Clostridia{class}(100);Clostridiales{order}(100);Lachnospiraceae{family}(100);Unassigned{genus}(69);Unassigned{species}(42)	Bacteria	Firmicutes	Clostridia	Clostridiales	Lachnospiraceae	Unassigned	Unassigned
OTU1266	2	0	2	0	2	2	2	1	0	0	0	0	0	0	11	Bacteria{superkingdom}(100);Firmicutes{phylum}(100);Clostridia{class}(100);Clostridiales{order}(100);Ruminococcaceae{family}(100);Oscillibacter{genus}(100);uncultured_bacterium{species}(89)	Bacteria	Firmicutes	Clostridia	Clostridiales	Ruminococcaceae	Oscillibacter	uncultured_bacterium
OTU1267	1	0	0	0	1	0	0	0	0	3	2	3	0	0	10	Bacteria{superkingdom}(100);Firmicutes{phylum}(100);Clostridia{class}(100);Clostridiales{order}(100);Unassigned{family}(35);Unassigned{genus}(35);Unassigned{species}(16)	Bacteria	Firmicutes	Clostridia	Clostridiales	Unassigned	Unassigned	Unassigned
OTU1268	0	0	0	0	0	0	0	0	0	0	0	1	0	0	1	Bacteria{superkingdom}(100);Actinobacteria{phylum}(100);Actinobacteria{class}(100);Actinomycetales{order}(100);Micrococcaceae{family}(100);Enteractinococcus{genus}(99);Unassigned{species}(52)	Bacteria	Actinobacteria	Actinobacteria	Actinomycetales	Micrococcaceae	Enteractinococcus	Unassigned
OTU1269	0	3	0	0	1	0	8	0	4	0	1	0	0	0	17	Bacteria{superkingdom}(100);Firmicutes{phylum}(100);Clostridia{class}(100);Clostridiales{order}(100);Ruminococcaceae{family}(100);Clostridium_IV{genus}(100);Unassigned{species}(73)	Bacteria	Firmicutes	Clostridia	Clostridiales	Ruminococcaceae	Clostridium_IV	Unassigned
OTU1270	0	0	0	0	0	0	0	0	0	0	0	2	0	0	2	Bacteria{superkingdom}(100);Proteobacteria{phylum}(100);Deltaproteobacteria{class}(100);Desulfovibrionales{order}(100);Desulfovibrionaceae{family}(100);Desulfovibrio{genus}(100);Desulfovibrio_sp._ABHU1SB{species}(95)	Bacteria	Proteobacteria	Deltaproteobacteria	Desulfovibrionales	Desulfovibrionaceae	Desulfovibrio	Desulfovibrio_sp._ABHU1SB
OTU1271	14	0	0	0	0	0	2	0	1	2	5	4	1	1	30	Bacteria{superkingdom}(100);Firmicutes{phylum}(100);{class}(100);{order}(100);{family}(100);{genus}(100);uncultured_rumen_bacterium{species}(97)	Bacteria	Firmicutes					uncultured_rumen_bacterium
OTU1272	0	0	1	0	1	0	0	3	0	0	1	1	0	0	7	Bacteria{superkingdom}(100);Firmicutes{phylum}(100);Unassigned{class}(73);Unassigned{order}(71);Unassigned{family}(57);Unassigned{genus}(52);Unassigned{species}(49)	Bacteria	Firmicutes	Unassigned	Unassigned	Unassigned	Unassigned	Unassigned
OTU1273	0	4	0	5	0	0	0	2	1	5	0	1	5	0	23	Bacteria{superkingdom}(100);Unassigned{phylum}(60);Unassigned{class}(60);Unassigned{order}(60);Unassigned{family}(51);Unassigned{genus}(51);Unassigned{species}(16)	Bacteria	Unassigned	Unassigned	Unassigned	Unassigned	Unassigned	Unassigned
OTU1274	0	2	16	0	5	0	8	0	1	1	7	6	9	2	57	Bacteria{superkingdom}(100);Firmicutes{phylum}(100);Clostridia{class}(100);Clostridiales{order}(100);Lachnospiraceae{family}(100);Unassigned{genus}(36);Unassigned{species}(35)	Bacteria	Firmicutes	Clostridia	Clostridiales	Lachnospiraceae	Unassigned	Unassigned
OTU1275	0	0	0	0	15	0	0	0	0	0	1	2	1	0	19	Bacteria{superkingdom}(100);Firmicutes{phylum}(98);Clostridia{class}(98);Clostridiales{order}(98);Unassigned{family}(76);Unassigned{genus}(76);Unassigned{species}(65)	Bacteria	Firmicutes	Clostridia	Clostridiales	Unassigned	Unassigned	Unassigned
OTU1276	0	1	0	1	0	3	1	12	0	31	1	0	10	0	60	Archaea{superkingdom}(100);Euryarchaeota{phylum}(100);Thermoplasmata{class}(100);Methanomassiliicoccales{order}(100);Methanomassiliicoccaceae{family}(100);Methanomassiliicoccus{genus}(100);Unassigned{species}(79)	Archaea	Euryarchaeota	Thermoplasmata	Methanomassiliicoccales	Methanomassiliicoccaceae	Methanomassiliicoccus	Unassigned
OTU1277	0	0	0	0	2	1	0	0	3	0	0	0	0	0	6	Bacteria{superkingdom}(100);Firmicutes{phylum}(100);Clostridia{class}(100);Clostridiales{order}(100);{family}(84);{genus}(84);Unassigned{species}(54)	Bacteria	Firmicutes	Clostridia	Clostridiales			Unassigned
[truncated: 767 more rows]
